# Supplementary material for: Validating a web application’s use of genetic distance to determine helminth species boundaries and aid in identification
Source: BMC Bioinformatics. 2025 Mar 18;26:85. doi: 10.1186/s12859-025-06098-0 (PMC11917154; doi:10.1186/s12859-025-06098-0)
Supplement: Supplementary file 2 — Additional file2 (XLSX 69 KB) [file 12859_2025_6098_MOESM2_ESM.xlsx]

## Sheet: Mitochondrial genes
Additional table 1: List of helminth species used for ABIapp database
Genetic marker	Helminth group	Order/suborder	Family	Genus	Species	NCBI ascension number
Mitochondrial genes	Nematode clade I	Trichocephalida	Trichuridae	Trichuris	Trichuris trichiura	KT449826
Mitochondrial genes	Nematode clade I	Trichocephalida	Trichuridae	Trichuris	Trichuris suis	KT449823
Mitochondrial genes	Nematode clade I	Trichocephalida	Trichuridae	Trichuris	Trichuris ovis	NC018597
Mitochondrial genes	Nematode clade I	Trichocephalida	Trichuridae	Trichuris	Trichuris discolor	NC018596
Mitochondrial genes	Nematode clade I	Trichocephalida	Trichuridae	Trichuris	Trichuris muris	NC028621
Mitochondrial genes	Nematode clade I	Trichocephalida	Trichinellidae	Trichinella	Trichinella patagoniensis	KM357412
Mitochondrial genes	Nematode clade I	Trichocephalida	Trichinellidae	Trichinella	Trichinella spiralis	NC002681
Mitochondrial genes	Nematode clade I	Trichocephalida	Trichinellidae	Trichinella	Trichinella murrelli	NC025751
Mitochondrial genes	Nematode clade I	Trichocephalida	Trichinellidae	Trichinella	Trichinella nelsoni	NC025753
Mitochondrial genes	Nematode clade I	Trichocephalida	Trichinellidae	Trichinella	Trichinella zimbabwensis	KM357421
Mitochondrial genes	Nematode clade I	Trichocephalida	Trichinellidae	Trichinella	Trichinella pseudospiralis	NC025749
Mitochondrial genes	Nematode clade I	Trichocephalida	Trichinellidae	Trichinella	Trichinella britovi	NC025750
Mitochondrial genes	Nematode clade I	Trichocephalida	Trichinellidae	Trichinella	Trichinella papuae	KM357417
Mitochondrial genes	Nematode clade I	Trichocephalida	Capillaridae	Pseudocapillaria	Pseudocapillaria tomentosa	MZ708958
Mitochondrial genes	Nematode clade I	Trichocephalida	Capillaridae	Eucoleus	Eucoleus annulatus	MW999680
Mitochondrial genes	Nematode clade I	Trichocephalida	Capillaridae	Capillaria	Capillaria sp.	MH665363
Mitochondrial genes	Nematode clade III	Ascaridida	Ascarididae	Parascaris	Parascaris univalens	KM067271
Mitochondrial genes	Nematode clade III	Ascaridida	Ascarididae	Parascaris	Parascaris equorum	MF678786
Mitochondrial genes	Nematode clade III	Ascaridida	Ascarididae	Ascaris	Ascaris suum	KY045805
Mitochondrial genes	Nematode clade III	Ascaridida	Ascarididae	Ascaris	Ascaris lumbricoides	HQ704900
Mitochondrial genes	Nematode clade III	Ascaridida	Ascarididae	Ascaris	Ascaris ovis	NC036666
Mitochondrial genes	Nematode clade III	Ascaridida	Ascarididae	Toxascaris	Toxascaris leonina	MN329693
Mitochondrial genes	Nematode clade III	Ascaridida	Ascarididae	Ortleppascaris	Ortleppascaris sinensis	KU950438
Mitochondrial genes	Nematode clade III	Ascaridida	Ascarididae	Baylisascaris	Baylisascaris procyonis	JF951366
Mitochondrial genes	Nematode clade III	Ascaridida	Ascarididae	Baylisascaris	Baylisascaris schroederi	HQ671081
Mitochondrial genes	Nematode clade III	Ascaridida	Ascarididae	Baylisascaris	Baylisascaris ailuri	HQ671080
Mitochondrial genes	Nematode clade III	Ascaridida	Ascarididae	Baylisascaris	Baylisascaris transfuga	HQ671079
Mitochondrial genes	Nematode clade III	Ascaridida	Ascarididae	Ascaridia	Ascaridia galli	JX624728
Mitochondrial genes	Nematode clade III	Ascaridida	Ascarididae	Ascaridia	Ascaridia columbae	JX624729
Mitochondrial genes	Nematode clade III	Ascaridida	Heterakidae	Heterakis	Heterakis gallinarum	KU529973
Mitochondrial genes	Nematode clade III	Ascaridida	Heterakidae	Heterakis	Heterakis beramporia	NC029838
Mitochondrial genes	Nematode clade III	Ascaridida	Heterakidae	Heterakis	Heterakis dispar	NC042411
Mitochondrial genes	Nematode clade III	Ascaridida	Anisakidae	Anisakis	Anisakis pegreffii	NC034329
Mitochondrial genes	Nematode clade III	Ascaridida	Anisakidae	Anisakis	Anisakis simplex	AY994157
Mitochondrial genes	Nematode clade III	Ascaridida	Anisakidae	Contracaecum	Contracaecum rudolphii	FJ905109
Mitochondrial genes	Nematode clade III	Ascaridida	Anisakidae	Pseudoterranova	Pseudoterranova azarasi	KR052144
Mitochondrial genes	Nematode clade III	Ascaridida	Anisakidae	Pseudoterranova	Pseudoterranova krabbei	KU558724
Mitochondrial genes	Nematode clade III	Ascaridida	Anisakidae	Pseudoterranova	Pseudoterranova decipiens	KU558723
Mitochondrial genes	Nematode clade III	Ascaridida	Anisakidae	Pseudoterranova	Pseudoterranova cattani	KU558721
Mitochondrial genes	Nematode clade III	Ascaridida	Anisakidae	Pseudoterranova	Pseudoterranova bulbosa	KU558720
Mitochondrial genes	Nematode clade III	Ascaridida	Toxocaridae	Toxocara	Toxocara cati	AM411622
Mitochondrial genes	Nematode clade III	Ascaridida	Toxocaridae	Toxocara	Toxocara canis	AM411108
Mitochondrial genes	Nematode clade III	Ascaridida	Toxocaridae	Toxocara	Toxocara malaysiensis	AM412316
Mitochondrial genes	Nematode clade III	Spirurida	Onchocercidae	Onchocerca	Onchocerca volvulus	NC001861
Mitochondrial genes	Nematode clade III	Spirurida	Onchocercidae	Onchocerca	Onchocerca ochengi	KX181290
Mitochondrial genes	Nematode clade III	Spirurida	Onchocercidae	Onchocerca	Onchocerca flexuosa	HQ214004
Mitochondrial genes	Nematode clade III	Spirurida	Onchocercidae	Onchocerca	Onchocerca lupi	MW266120
Mitochondrial genes	Nematode clade III	Spirurida	Onchocercidae	Dirofilaria	Dirofilaria immitis	AJ537512
Mitochondrial genes	Nematode clade III	Spirurida	Onchocercidae	Dirofilaria	Dirofilaria repens	KR071802
Mitochondrial genes	Nematode clade III	Spirurida	Onchocercidae	Dirofilaria	Dirofilaria sp.	KX265050
Mitochondrial genes	Nematode clade III	Spirurida	Onchocercidae	Brugia	Brugia malayi	MT149211
Mitochondrial genes	Nematode clade III	Spirurida	Onchocercidae	Loa	Loa loa	HQ186250
Mitochondrial genes	Nematode clade III	Spirurida	Onchocercidae	Wuchereria	Wuchereria bancrofti	JQ316200
Mitochondrial genes	Nematode clade III	Spirurida	Onchocercidae	Mansonella	Mansonella perstans	MT361687
Mitochondrial genes	Nematode clade III	Spirurida	Onchocercidae	Chandlerella	Chandlerella quiscali	HM773029
Mitochondrial genes	Nematode clade III	Spirurida	Onchocercidae	Acanthocheilonema	Acanthocheilonema viteae	HQ186249
Mitochondrial genes	Nematode clade III	Spirurida	Setariidae	Setaria	Setaria digitata	KY284626
Mitochondrial genes	Nematode clade III	Spirurida	Setariidae	Setaria	Setaria labiatopapillosa	MH937750
Mitochondrial genes	Nematode clade III	Spirurida	Thelaziidae	Spirocerca	Spirocerca lupi	MK922357
Mitochondrial genes	Nematode clade III	Spirurida	Thelaziidae	Thelazia	Thelazia callipaeda	JX069968
Mitochondrial genes	Nematode clade III	Spirurida	Gongylonematidae	Gongylonema	Gongylonema pulchrum	NC026687
Mitochondrial genes	Nematode clade III	Spirurida	Physalopteridae	Heliconema	Heliconema longissimum	GQ332423
Mitochondrial genes	Nematode clade III	Spirurida	Camallanidae	Camallanus	Camallanus cotti	MF580344
Mitochondrial genes	Nematode clade III	Spirurida	Philometridae	Philometroides	Philometroides sanguineus	KM111526
Mitochondrial genes	Nematode clade III	Spirurida	Dracunculidae	Dracunculus	Dracunculus medinensis	JN555591
Mitochondrial genes	Nematode clade III	Spirurida	Gnathostomatidae	Gnathostoma	Gnathostoma doloresi	NC032073
Mitochondrial genes	Nematode clade III	Spirurida	Gnathostomatidae	Gnathostoma	Gnathostoma nipponicum	KX826911
Mitochondrial genes	Nematode clade III	Spirurida	Gnathostomatidae	Gnathostoma	Gnathostoma spinigerum	NC027726
Mitochondrial genes	Nematode clade V	Strongylida	Haemonchidae	Haemonchus	Haemonchus contortus	EU346694
Mitochondrial genes	Nematode clade V	Strongylida	Haemonchidae	Haemonchus	Haemonchus placei	NC029736
Mitochondrial genes	Nematode clade V	Strongylida	Haemonchidae	Teladorsagia	Teladorsagia circumcincta	MN013406
Mitochondrial genes	Nematode clade V	Strongylida	Haemonchidae	Marshallagia	Marshallagia marshalli	MG011723
Mitochondrial genes	Nematode clade V	Strongylida	Haemonchidae	Mecistrocirrus	Mecistocirrus digitatus	GQ888722
Mitochondrial genes	Nematode clade V	Strongylida	Cooperiidae	Cooperia	Cooperia oncophora	KY769271
Mitochondrial genes	Nematode clade V	Strongylida	Trichostrongylidae	Trichostrongylus	Trichostrongylus axei	GQ888719
Mitochondrial genes	Nematode clade V	Strongylida	Trichostrongylidae	Trichostrongylus	Trichostrongylus vitrinus	GQ888711
Mitochondrial genes	Nematode clade V	Strongylida	Heligomonellidae	Nippostrongylus	Nippostrongylus brasiliensis	NC033886
Mitochondrial genes	Nematode clade V	Strongylida	Angiostrongylidae	Angiostrongylus	Angiostrongylus malaysiensis	NC030332
Mitochondrial genes	Nematode clade V	Strongylida	Angiostrongylidae	Angiostrongylus	Angiostrongylus costaricensis	GQ398122
Mitochondrial genes	Nematode clade V	Strongylida	Angiostrongylidae	Angiostrongylus	Angiostrongylus cantonensis	GQ398121
Mitochondrial genes	Nematode clade V	Strongylida	Angiostrongylidae	Angiostrongylus	Angiostrongylus vasorum	NC018602
Mitochondrial genes	Nematode clade V	Strongylida	Angiostrongylidae	Angiostrongylus	Angiostrongylus mackerrasae	MN793157
Mitochondrial genes	Nematode clade V	Strongylida	Angiostrongylidae	Aelurostrongylus	Aelurostrongylus abstrusus	JX519458
Mitochondrial genes	Nematode clade V	Strongylida	Metastrongylidae	Metastrongylus	Metastrongylus salmi	GQ888715
Mitochondrial genes	Nematode clade V	Strongylida	Metastrongylidae	Metastrongylus	Metastrongylus pudendotectus	GQ888714
Mitochondrial genes	Nematode clade V	Strongylida	Protostrongylidae	Protostrongylus	Protostrongylus rufescens	KF481953
Mitochondrial genes	Nematode clade V	Strongylida	Ancylostomatidae	Ancylostoma	Ancylostoma duodenale	AJ417718
Mitochondrial genes	Nematode clade V	Strongylida	Ancylostomatidae	Ancylostoma	Ancylostoma ceylanicum	NC035142
Mitochondrial genes	Nematode clade V	Strongylida	Ancylostomatidae	Ancylostoma	Ancylostoma tubaeforme	NC034289
Mitochondrial genes	Nematode clade V	Strongylida	Ancylostomatidae	Ancylostoma	Ancylostoma caninum	MN215971
Mitochondrial genes	Nematode clade V	Strongylida	Ancylostomatidae	Bunostomum	Bunostomum phlebotomum	KF011546
Mitochondrial genes	Nematode clade V	Strongylida	Ancylostomatidae	Bunostomum	Bunostomum trigonocephalum	KF255998
Mitochondrial genes	Nematode clade V	Strongylida	Ancylostomatidae	Uncinaria	Uncinaria sanguinis	KF924757
Mitochondrial genes	Nematode clade V	Strongylida	Ancylostomatidae	Necator	Necator americanus	AJ417719
Mitochondrial genes	Nematode clade V	Strongylida	Strongylidae	Strongylus	Strongylus vulgaris	GQ888717
Mitochondrial genes	Nematode clade V	Strongylida	Strongylidae	Strongylus	Strongylus equinus	NC026868
Mitochondrial genes	Nematode clade V	Strongylida	Strongylidae	Coronocyclus	Coronocyclus labratus	MN832736
Mitochondrial genes	Nematode clade V	Strongylida	Strongylidae	Cylicocyclus	Cylicocyclus nassatus	KX819273
Mitochondrial genes	Nematode clade V	Strongylida	Strongylidae	Cylicocyclus	Cylicocyclus elongatus	MW295943
Mitochondrial genes	Nematode clade V	Strongylida	Strongylidae	Cylicocyclus	Cylicocyclus insignis	GQ888712
Mitochondrial genes	Nematode clade V	Strongylida	Strongylidae	Cylicocyclus	Cylicocyclus auriculatus	MZ888509
Mitochondrial genes	Nematode clade V	Strongylida	Strongylidae	Cylicocyclus	Cylicocyclus ashworthi	MK422514
Mitochondrial genes	Nematode clade V	Strongylida	Strongylidae	Cylicocyclus	Cylicocyclus radiatus	MH363701
Mitochondrial genes	Nematode clade V	Strongylida	Strongylidae	Cylicostephanus	Cylicostephanus minutus	MT409396
Mitochondrial genes	Nematode clade V	Strongylida	Strongylidae	Cylicodontophorus	Cylicodontophorus bicoronatus	MH551241
Mitochondrial genes	Nematode clade V	Strongylida	Strongylidae	Cyathostomum	Cyathostomum pateratum	MG727531
Mitochondrial genes	Nematode clade V	Strongylida	Strongylidae	Cyathostomum	Cyathostomum catinatum	KY495600
Mitochondrial genes	Nematode clade V	Strongylida	Strongylidae	Poteriostomum	Poteriostomum imparidentatum	KY495602
Mitochondrial genes	Nematode clade V	Strongylida	Strongylidae	Triodontophorus	Triodontophorus serratus	KX185154
Mitochondrial genes	Nematode clade V	Strongylida	Strongylidae	Triodontophorus	Triodontophorus nipponicus	KX185155
Mitochondrial genes	Nematode clade V	Strongylida	Strongylidae	Triodontophorus	Triodontophorus brevicauda	KP191043
Mitochondrial genes	Nematode clade V	Strongylida	Diaphanocephalidae	Kalicephalus	Kalicephalus indicus	MK034751
Mitochondrial genes	Nematode clade V	Strongylida	Stephanuridae	Stephanurus	Stephanurus dentatus	MW970029
Mitochondrial genes	Nematode clade V	Strongylida	Syngamidae	Syngamus	Syngamus trachea	GQ888718
Mitochondrial genes	Nematode clade V	Strongylida	Molineidae	Nematodirus	Nematodirus oiratianus	KF573750
Mitochondrial genes	Nematode clade V	Strongylida	Molineidae	Nematodirus	Nematodirus spathiger	KF573749
Mitochondrial genes	Nematode clade V	Strongylida	Chabertiidae	Oesophagostomum	Oesophagostomum quadrispinulatum	FM161883
Mitochondrial genes	Nematode clade V	Strongylida	Chabertiidae	Oesophagostomum	Oesophagostomum dentatum	FM161882
Mitochondrial genes	Nematode clade V	Strongylida	Chabertiidae	Oesophagostomum	Oesophagostomum columbianum	KC715827
Mitochondrial genes	Nematode clade V	Strongylida	Chabertiidae	Oesophagostomum	Oesophagostomum asperum	KC715826
Mitochondrial genes	Nematode clade V	Strongylida	Chabertiidae	Chabertia	Chabertia ovina	GQ888721
Mitochondrial genes	Nematode clade V	Strongylida	Chabertiidae	Chabertia	Chabertia erschowi	KF660603
Mitochondrial genes	Nematode clade V	Strongylida	Chabertiidae	Torquenema	Torquenema toraliforme	OK111108
Mitochondrial genes	Nematode clade V	Strongylida	Chabertiidae	Paramacropostrongylus	Paramacropostrongylus typicus	OK111107
Mitochondrial genes	Nematode clade V	Strongylida	Chabertiidae	Paramacropostrongylus	Paramacropostrongylus iugalis	OK111106
Mitochondrial genes	Nematode clade V	Strongylida	Chabertiidae	Phascolostrongylus	Phascolostrongylus turleyi	OK111104
Mitochondrial genes	Nematode clade V	Strongylida	Chabertiidae	Oesophagostomoides	Oesophagostomoides stirtoni	OK111103
Mitochondrial genes	Nematode clade V	Strongylida	Chabertiidae	Oesophagostomoides	Oesophagostomoides longispicularis	OK111102
Mitochondrial genes	Nematode clade V	Strongylida	Chabertiidae	Oesophagostomoides	Oesophagostomoides giltneri	OK111101
Mitochondrial genes	Nematode clade V	Strongylida	Chabertiidae	Macropicola	Macropicola ocydromi	KF361320
Mitochondrial genes	Nematode clade V	Strongylida	Chabertiidae	Hypodontus	Hypodontus macropi	KF361319
Mitochondrial genes	Trematode Plagiorchiida	Opisthorchiata	Opisthorchiidae	Opisthorchis	Opisthorchis viverrini	JF739555
Mitochondrial genes	Trematode Plagiorchiida	Opisthorchiata	Opisthorchiidae	Opisthorchis	Opisthorchis felineus	EU921260
Mitochondrial genes	Trematode Plagiorchiida	Opisthorchiata	Opisthorchiidae	Clonorchis	Clonorchis sinensis	FJ381664
Mitochondrial genes	Trematode Plagiorchiida	Opisthorchiata	Opisthorchiidae	Metorchis	Metorchis orientalis	KT239342
Mitochondrial genes	Trematode Plagiorchiida	Opisthorchiata	Opisthorchiidae	Amphimerus	Amphimerus sp.	MK238506
Mitochondrial genes	Trematode Plagiorchiida	Opisthorchiata	Heterophyidae	Haplorchis	Haplorchis taichui	KF214770
Mitochondrial genes	Trematode Plagiorchiida	Opisthorchiata	Heterophyidae	Metagonimus	Metagonimus yokogawai	KC330755
Mitochondrial genes	Trematode Plagiorchiida	Echinostomata	Echinostomatidae	Echinostoma	Echinostoma revolutum	MN116706
Mitochondrial genes	Trematode Plagiorchiida	Echinostomata	Echinostomatidae	Echinostoma	Echinostoma miyagawai	MN116740
Mitochondrial genes	Trematode Plagiorchiida	Echinostomata	Echinostomatidae	Echinostoma	Echinostoma hortense	KR062182
Mitochondrial genes	Trematode Plagiorchiida	Echinostomata	Echinostomatidae	Artyfechinostomum	Artyfechinostomum sufrartyfex	KY548763
Mitochondrial genes	Trematode Plagiorchiida	Echinostomata	Echinostomatidae	Hypoderaeum	Hypoderaeum sp.	KM111525
Mitochondrial genes	Trematode Plagiorchiida	Echinostomata	Echinochasmidae	Echinochasmus	Echinochasmus japonicus	KP844722
Mitochondrial genes	Trematode Plagiorchiida	Echinostomata	Cyclocoelidae	Tracheophilus	Tracheophilus cymbius	MK355447
Mitochondrial genes	Trematode Plagiorchiida	Echinostomata	Cyclocoelidae	Uvitellina	Uvitellina sp.	MK227160
Mitochondrial genes	Trematode Plagiorchiida	Echinostomata	Himasthlidae	Acanthoparyphium	Acanthoparyphium sp.	MG792058
Mitochondrial genes	Trematode Plagiorchiida	Echinostomata	Fasciolidae	Fasciola	Fasciola hepatica	AF216697
Mitochondrial genes	Trematode Plagiorchiida	Echinostomata	Fasciolidae	Fasciola	Fasciola gigantica	KF543342
Mitochondrial genes	Trematode Plagiorchiida	Echinostomata	Fasciolidae	Fasciola	Fasciola jacksoni	KX787886
Mitochondrial genes	Trematode Plagiorchiida	Echinostomata	Fasciolidae	Fascioloides	Fascioloides magna	KU060148
Mitochondrial genes	Trematode Plagiorchiida	Echinostomata	Fasciolidae	Fasciolopsis	Fasciolopsis buski	KX169163
Mitochondrial genes	Trematode Plagiorchiida	Troglotremata	Troglotrematidae	Paragonimus	Paragonimus westermani	AF219379
Mitochondrial genes	Trematode Plagiorchiida	Troglotremata	Troglotrematidae	Paragonimus	Paragonimus heterotremus	MH059809
Mitochondrial genes	Trematode Plagiorchiida	Troglotremata	Troglotrematidae	Paragonimus	Paragonimus ohirai	KX765277
Mitochondrial genes	Trematode Plagiorchiida	Troglotremata	Troglotrematidae	Paragonimus	Paragonimus kellicotti	MH322000
Mitochondrial genes	Trematode Plagiorchiida	Xiphidiata	Dicrocoeliidae	Dicrocoelium	Dicrocoelium dendriticum	KF318787
Mitochondrial genes	Trematode Plagiorchiida	Xiphidiata	Dicrocoeliidae	Dicrocoelium	Dicrocoelium chinensis	KF318786
Mitochondrial genes	Trematode Plagiorchiida	Xiphidiata	Dicrocoeliidae	Lyperosomum	Lyperosomum longicauda	MK685274
Mitochondrial genes	Trematode Plagiorchiida	Xiphidiata	Dicrocoeliidae	Eurytrema	Eurytrema pancreaticum	KP241855
Mitochondrial genes	Trematode Plagiorchiida	Xiphidiata	Plagiorchiidae	Plagiorchis	Plagiorchis maculosus	MK641809
Mitochondrial genes	Trematode Plagiorchiida	Xiphidiata	Plagiorchiidae	Glypthelmins	Glypthelmins quieta	MZ099629
Mitochondrial genes	Trematode Plagiorchiida	Xiphidiata	Plagiorchiidae	Glypthelmins	Glypthelmins sp.	MW427960
Mitochondrial genes	Trematode Plagiorchiida	Xiphidiata	Brachycladiidae	Brachycladium	Brachycladium goliath	KR703278
Mitochondrial genes	Trematode Plagiorchiida	Xiphidiata	Orientocreadiidae	Orientocreadium	Orientocreadium sp.	OK662969
Mitochondrial genes	Trematode Plagiorchiida	Xiphidiata	Haematoloechidae	Haematoloechus	Haematoloechus sp.	MZ343610
Mitochondrial genes	Trematode Plagiorchiida	Xiphidiata	Prosthogonimidae	Prosthogonimus	Prosthogonimus pellucidus	MZ169556
Mitochondrial genes	Trematode Plagiorchiida	Xiphidiata	Prosthogonimidae	Prosthogonimus	Prosthogonimus cuneatus	MT586127
Mitochondrial genes	Trematode Plagiorchiida	Pronocephalata	Paramphistomidae	Paramphistomum	Paramphistomum cervi	KT198987
Mitochondrial genes	Trematode Plagiorchiida	Pronocephalata	Paramphistomidae	Orthocoelium	Orthocoelium streptocoelium	KM659177
Mitochondrial genes	Trematode Plagiorchiida	Pronocephalata	Paramphistomidae	Explanatum	Explanatum explanatum	KT198989
Mitochondrial genes	Trematode Plagiorchiida	Pronocephalata	Paramphistomidae	Calicophoron	Calicophoron microbothrioides	KR337555
Mitochondrial genes	Trematode Plagiorchiida	Pronocephalata	Gastrothylacidae	Fischoederius	Fischoederius elongatus	MN537973
Mitochondrial genes	Trematode Plagiorchiida	Pronocephalata	Gastrothylacidae	Fischoederius	Fischoederius cobboldi	KX169164
Mitochondrial genes	Trematode Plagiorchiida	Pronocephalata	Gastrothylacidae	Fischoederius	Fischoederius sp.	MZ043126
Mitochondrial genes	Trematode Plagiorchiida	Pronocephalata	Gastrothylacidae	Gastrothylax	Gastrothylax crumenifer	KM400624
Mitochondrial genes	Trematode Plagiorchiida	Pronocephalata	Gastrodiscidae	Homalogaster	Homalogaster paloniae	KT266674
Mitochondrial genes	Trematode Plagiorchiida	Pronocephalata	Notocotylidae	Notocotylus	Notocotylus intestinalis	MT560390
Mitochondrial genes	Trematode Plagiorchiida	Pronocephalata	Notocotylidae	Ogmocotyle	Ogmocotyle sikae	KR006934
Mitochondrial genes	Trematode Plagiorchiida	Pronocephalata	Notocotylidae	Ogmocotyle	Ogmocotyle sp.	KR006935
Mitochondrial genes	Trematode Plagiorchiida	Pronocephalata	Diplodiscidae	Diplodiscus	Diplodiscus nigromaculati	MW698822
Mitochondrial genes	Trematode Diplostomida	Diplostomida	Strigeidae	Apharyngostrigea	Apharyngostrigea pipientis	MT679576
Mitochondrial genes	Trematode Diplostomida	Diplostomida	Strigeidae	Cotylurus	Cotylurus marcogliesei	MH536509
Mitochondrial genes	Trematode Diplostomida	Diplostomida	Strigeidae	Cardiocephaloides	Cardiocephaloides medioconiger	MH536508
Mitochondrial genes	Trematode Diplostomida	Diplostomida	Diplostomidae	Tylodelphys	Tylodelphys immer	MH536513
Mitochondrial genes	Trematode Diplostomida	Diplostomida	Diplostomidae	Posthodiplostomum	Posthodiplostomum centrarchi	MH536512
Mitochondrial genes	Trematode Diplostomida	Diplostomida	Diplostomidae	Hysteromorpha	Hysteromorpha triloba	MH536511
Mitochondrial genes	Trematode Diplostomida	Diplostomida	Diplostomidae	Alaria	Alaria americana	MH536507
Mitochondrial genes	Trematode Diplostomida	Diplostomida	Diplostomidae	Diplostomum	Diplostomum ardeae	MT259035
Mitochondrial genes	Trematode Diplostomida	Diplostomida	Cyathocotylidae	Cyathocotyle	Cyathocotyle prussica	MH536510
Mitochondrial genes	Trematode Diplostomida	Diplostomida	Brachylaimidae	Postharmostomum	Postharmostomum commutatum	MN200359
Mitochondrial genes	Trematode Diplostomida	Diplostomida	Schistosomatidae	Trichobilharzia	Trichobilharzia regenti	DQ859919
Mitochondrial genes	Trematode Diplostomida	Diplostomida	Schistosomatidae	Trichobilharzia	Trichobilharzia szidati	MG570047
Mitochondrial genes	Trematode Diplostomida	Diplostomida	Schistosomatidae	Schistosoma	Schistosoma guineensis	MK341584
Mitochondrial genes	Trematode Diplostomida	Diplostomida	Schistosomatidae	Schistosoma	Schistosoma haematobium	DQ157222
Mitochondrial genes	Trematode Diplostomida	Diplostomida	Schistosomatidae	Schistosoma	Schistosoma spindale	DQ157223
Mitochondrial genes	Trematode Diplostomida	Diplostomida	Schistosomatidae	Schistosoma	Schistosoma indicum	MN637821
Mitochondrial genes	Trematode Diplostomida	Diplostomida	Schistosomatidae	Schistosoma	Schistosoma japonicum	KU196417
Mitochondrial genes	Trematode Diplostomida	Diplostomida	Schistosomatidae	Schistosoma	Schistosoma mekongi	AF217449
Mitochondrial genes	Trematode Diplostomida	Diplostomida	Clinostomidae	Clinostomum	Clinostomum complanatum	KM923964
Mitochondrial genes	Cestode	Diphyllobothriidea	Diphyllobothriidae	Diphyllobothrium	Diphyllobothrium latum	DQ985706
Mitochondrial genes	Cestode	Diphyllobothriidea	Diphyllobothriidae	Diphyllobothrium	Diphyllobothrium nihonkaiense	EF420138
Mitochondrial genes	Cestode	Diphyllobothriidea	Diphyllobothriidae	Diphyllobothrium	Diphyllobothrium stemmacephalum	AP017648
Mitochondrial genes	Cestode	Diphyllobothriidea	Diphyllobothriidae	Diphyllobothrium	Diphyllobothrium schistochilos	MW602528
Mitochondrial genes	Cestode	Diphyllobothriidea	Diphyllobothriidae	Diphyllobothrium	Diphyllobothrium cordatum	MW602523
Mitochondrial genes	Cestode	Diphyllobothriidea	Diphyllobothriidae	Dibothriocephalus	Dibothriocephalus dendriticus	MW602518
Mitochondrial genes	Cestode	Diphyllobothriidea	Diphyllobothriidae	Diplogonoporus	Diplogonoporus grandis	NC017615
Mitochondrial genes	Cestode	Diphyllobothriidea	Diphyllobothriidae	Diplogonoporus	Diplogonoporus balaenopterae	NC017613
Mitochondrial genes	Cestode	Diphyllobothriidea	Diphyllobothriidae	Spirometra	Spirometra erinaceieuropaei	KY114889
Mitochondrial genes	Cestode	Diphyllobothriidea	Diphyllobothriidae	Spirometra	Spirometra decipiens	KJ599679
Mitochondrial genes	Cestode	Diphyllobothriidea	Diphyllobothriidae	Spirometra	Spirometra ranarum	MN259169
Mitochondrial genes	Cestode	Diphyllobothriidea	Diphyllobothriidae	Spirometra	Spirometra theileri	MT274583
Mitochondrial genes	Cestode	Diphyllobothriidea	Diphyllobothriidae	Schistocephalus	Schistocephalus solidus	AP017669
Mitochondrial genes	Cestode	Diphyllobothriidea	Diphyllobothriidae	Schistocephalus	Schistocephalus pungitii	MW602516
Mitochondrial genes	Cestode	Diphyllobothriidea	Diphyllobothriidae	Adenocephalus	Adenocephalus pacificus	MW602527
Mitochondrial genes	Cestode	Diphyllobothriidea	Diphyllobothriidae	Bothridium	Bothridium pithonis	MW602526
Mitochondrial genes	Cestode	Diphyllobothriidea	Diphyllobothriidae	Duthiersia	Duthiersia expansa	MW602525
Mitochondrial genes	Cestode	Diphyllobothriidea	Diphyllobothriidae	Ligula	Ligula intestinalis	MW602520
Mitochondrial genes	Cestode	Diphyllobothriidea	Diphyllobothriidae	Digramma	Digramma interrupta	MF671697
Mitochondrial genes	Cestode	Pseudophyllidea	Cephalochlamydidae	Cephalochlamys	Cephalochlamys namaquensis	MW602524
Mitochondrial genes	Cestode	Cyclophyllidea	Taeniidae	Taenia	Taenia solium	AB086256
Mitochondrial genes	Cestode	Cyclophyllidea	Taeniidae	Taenia	Taenia saginata	AY684274
Mitochondrial genes	Cestode	Cyclophyllidea	Taeniidae	Taenia	Taenia asiatica	AF445798
Mitochondrial genes	Cestode	Cyclophyllidea	Taeniidae	Taenia	Taenia pisiformis	GU569096
Mitochondrial genes	Cestode	Cyclophyllidea	Taeniidae	Taenia	Taenia crocutae	AB905201
Mitochondrial genes	Cestode	Cyclophyllidea	Taeniidae	Taenia	Taenia multiceps	GQ228818
Mitochondrial genes	Cestode	Cyclophyllidea	Taeniidae	Taenia	Taenia arctos	AB905199
Mitochondrial genes	Cestode	Cyclophyllidea	Taeniidae	Taenia	Taenia regis	AB905198
Mitochondrial genes	Cestode	Cyclophyllidea	Taeniidae	Taenia	Taenia hydatigena	GQ228819
Mitochondrial genes	Cestode	Cyclophyllidea	Taeniidae	Taenia	Taenia crassiceps	AF216699
Mitochondrial genes	Cestode	Cyclophyllidea	Taeniidae	Taenia	Taenia taeniaeformis	FJ597547
Mitochondrial genes	Cestode	Cyclophyllidea	Taeniidae	Taenia	Taenia tianguangfui	MT882037
Mitochondrial genes	Cestode	Cyclophyllidea	Taeniidae	Taenia	Taenia caixuepengi	MT882036
Mitochondrial genes	Cestode	Cyclophyllidea	Taeniidae	Hydatigera	Hydatigera krepkogorski	AB731762
Mitochondrial genes	Cestode	Cyclophyllidea	Taeniidae	Hydatigera	Hydatigera parva	NC021141
Mitochondrial genes	Cestode	Cyclophyllidea	Taeniidae	Hydatigera	Hydatigera sp.	MW808981
Mitochondrial genes	Cestode	Cyclophyllidea	Taeniidae	Versteria	Versteria mustelae	MK681866
Mitochondrial genes	Cestode	Cyclophyllidea	Taeniidae	Echinococcus	Echinococcus multilocularis	AB018440
Mitochondrial genes	Cestode	Cyclophyllidea	Taeniidae	Echinococcus	Echinococcus granulosus	AF297617
Mitochondrial genes	Cestode	Cyclophyllidea	Taeniidae	Echinococcus	Echinococcus equinus	AF346403
Mitochondrial genes	Cestode	Cyclophyllidea	Taeniidae	Echinococcus	Echinococcus canadensis	AB208063
Mitochondrial genes	Cestode	Cyclophyllidea	Taeniidae	Echinococcus	Echinococcus ortleppi	AB235846
Mitochondrial genes	Cestode	Cyclophyllidea	Taeniidae	Echinococcus	Echinococcus vogeli	AB208546
Mitochondrial genes	Cestode	Cyclophyllidea	Taeniidae	Echinococcus	Echinococcus shiquicus	AB208064
Mitochondrial genes	Cestode	Cyclophyllidea	Taeniidae	Echinococcus	Echinococcus oligarthrus	AB208545
Mitochondrial genes	Cestode	Cyclophyllidea	Hymenolepididae	Hymenolepis	Hymenolepis nana	KT951722
Mitochondrial genes	Cestode	Cyclophyllidea	Hymenolepididae	Hymenolepis	Hymenoleis diminuta	AF314223
Mitochondrial genes	Cestode	Cyclophyllidea	Hymenolepididae	Cloacotaenia	Cloacotaenia megalops	KU641017
Mitochondrial genes	Cestode	Cyclophyllidea	Hymenolepididae	Pseudanoplocephala	Pseudanoplocephala crawfordi	KR611041
Mitochondrial genes	Cestode	Cyclophyllidea	Hymenolepididae	Drepanidotaenia	Drepanidotaenia lanceolata	KR817910
Mitochondrial genes	Cestode	Cyclophyllidea	Dipylidiidae	Dipylidium	Dipylidium caninum	MG587892
Mitochondrial genes	Cestode	Cyclophyllidea	Mesocestoididae	Mesocestoides	Mesocestoides sp.	MW808979
Mitochondrial genes	Cestode	Cyclophyllidea	Anoplocephalidae	Mosgovoyia	Mosgovoyia sp.	MW808982
Mitochondrial genes	Cestode	Cyclophyllidea	Anoplocephalidae	Anoplocephala	Anoplocephala magna	KU236385
Mitochondrial genes	Cestode	Cyclophyllidea	Anoplocephalidae	Anoplocephala	Anoplocephala perfoliata	KR054960
Mitochondrial genes	Cestode	Cyclophyllidea	Anoplocephalidae	Paranoplocephala	Paranoplocephala sp.	MW808980
Mitochondrial genes	Cestode	Cyclophyllidea	Anoplocephalidae	Moniezia	Moniezia expansa	KX121041
Mitochondrial genes	Cestode	Cyclophyllidea	Anoplocephalidae	Moniezia	Moniezia benedeni	KX121040
Mitochondrial genes	Cestode	Cyclophyllidea	Paruterinidae	Paruterina	Paruterina candelabraria	MH282837
Mitochondrial genes	Cestode	Cyclophyllidea	Paruterinidae	Cladotaenia	Cladotaenia vulturi	KU559932
Mitochondrial genes	Cestode	Caryophyllidea	Capingentidae	Breviscolex	Breviscolex orientalis	KY486752
Mitochondrial genes	Cestode	Caryophyllidea	Lytocestidae	Atractolytocestus	Atractolytocestus huronensis	KY486754
Mitochondrial genes	Cestode	Caryophyllidea	Lytocestidae	Khawia	Khawia sinensis	KY486753
Mitochondrial genes	Cestode	Caryophyllidea	Caryophyllaeidae	Caryophyllaeus	Caryophyllaeus brachycollis	KT028770
Mitochondrial genes	Cestode	Caryophyllidea	Caryophyllaeidae	Parabreviscolex	Parabreviscolex niepini	MG674140
Mitochondrial genes	Cestode	Nippotaeniidea	Nippotaeniidae	Nippotaenia	Nippotaenia chaenogobii	JQ268550
Mitochondrial genes	Cestode	Proteocephalidea	Proteocephalidae	Gangesia	Gangesia oligonchis	MF314173
Mitochondrial genes	Cestode	Proteocephalidea	Proteocephalidae	Testudotaenia	Testudotaenia sp.	KU761587
Mitochondrial genes	Cestode	Phyllobothriidea	Phyllobothriidae	Clistobothrium	Clistobothrium montaukensis	JQ268541
Mitochondrial genes	Cestode	Phyllobothriidea	Phyllobothriidae	Scyphophyllidium	Scyphophyllidium guariticus	MZ594650
Mitochondrial genes	Cestode	Phyllobothriidea	Phyllobothriidae	Anindobothrium	Anindobothrium anacolum	MZ594647
Mitochondrial genes	Cestode	Phyllobothriidea	Phyllobothriidae	Anindobothrium	Anindobothrium lisae	MZ594640
Mitochondrial genes	Cestode	Tetraphyllidea	Serendipidae	Duplicibothrium	Duplicibothrium sp.	MZ594652
Mitochondrial genes	Cestode	Tetraphyllidea	Serendipidae	Serendip	Serendip sp.	MZ594632
Mitochondrial genes	Cestode	Tetraphyllidea	Onchobothriidae	Potamotrygonocestus	Potamotrygonocestus sp.	MZ594639
Mitochondrial genes	Cestode	Tetraphyllidea	Onchobothriidae	Acanthobothrium	Acanthobothrium sp.	MZ594630
Mitochondrial genes	Cestode	Haplobothriidea	Haplobothriidae	Haplobothrium	Haplobothrium globuliforme	MW602515
Mitochondrial genes	Cestode	Spathebothriidea	Acrobothriidae	Didymobothrium	Didymobothrium rudolphii	MW602514
Mitochondrial genes	Cestode	Bothriocephalidea	Bothriocephalidae	Schyzocotyle	Schyzocotyle acheilognathi	KX589243
Mitochondrial genes	Cestode	Bothriocephalidea	Bothriocephalidae	Schyzocotyle	Schyzocotyle nayarensis	KX060589
Mitochondrial genes	Cestode	Bothriocephalidea	Bothriocephalidae	Senga	Senga ophiocephalina	KX434430
18S rRNA gene	Nematode clade I	Trichocephalida	Trichuridae	Trichuris	Trichuris trichiura	AB699091
18S rRNA gene	Nematode clade I	Trichocephalida	Trichuridae	Trichuris	Trichuris suis	HF586905
18S rRNA gene	Nematode clade I	Trichocephalida	Trichuridae	Trichuris	Trichuris ovis	HF586911
18S rRNA gene	Nematode clade I	Trichocephalida	Trichuridae	Trichuris	Trichuris discolor	HF586910
18S rRNA gene	Nematode clade I	Trichocephalida	Trichuridae	Trichuris	Trichuris muris	HF586907
18S rRNA gene	Nematode clade I	Trichocephalida	Trichinellidae	Trichinella	Trichinella murrelli	AY851259
18S rRNA gene	Nematode clade I	Trichocephalida	Trichinellidae	Trichinella	Trichinella britovi	AY851257
18S rRNA gene	Nematode clade I	Trichocephalida	Trichinellidae	Trichinella	Trichinella patagoniensis	MF628272
18S rRNA gene	Nematode clade I	Trichocephalida	Trichinellidae	Trichinella	Trichinella spiralis	U60231
18S rRNA gene	Nematode clade I	Trichocephalida	Trichinellidae	Trichinella	Trichinella nelsoni	AY851261
18S rRNA gene	Nematode clade I	Trichocephalida	Trichinellidae	Trichinella	Trichinella zimbabwensis	AY851264
18S rRNA gene	Nematode clade I	Trichocephalida	Trichinellidae	Trichinella	Trichinella papuae	AY851263
18S rRNA gene	Nematode clade I	Trichocephalida	Trichinellidae	Trichinella	Trichinella pseudospiralis	AY851258
18S rRNA gene	Nematode clade I	Trichocephalida	Capillaridae	Eucoleus	Eucoleus contortus	LC424996
18S rRNA gene	Nematode clade I	Trichocephalida	Capillaridae	Eucoleus	Eucoleus garfiai	LC484432
18S rRNA gene	Nematode clade I	Trichocephalida	Capillaridae	Eucoleus	Eucoleus perforans	LC424998
18S rRNA gene	Nematode clade I	Trichocephalida	Capillaridae	Capillaria	Capillaria madseni	LC052348
18S rRNA gene	Nematode clade I	Trichocephalida	Capillaridae	Capillaria	Capillaria tenuissima	EU004822
18S rRNA gene	Nematode clade I	Trichocephalida	Capillaridae	Capillaria	Capillaria anatis	LC052334
18S rRNA gene	Nematode clade I	Trichocephalida	Capillaridae	Capillaria	Capillaria pudendotecta	LC052342
18S rRNA gene	Nematode clade I	Trichocephalida	Capillaridae	Capillaria	Capillaria spinulosa	LC424999
18S rRNA gene	Nematode clade I	Trichocephalida	Capillaridae	Capillaria	Capillaria suis	LC052376
18S rRNA gene	Nematode clade III	Ascaridida	Ascarididae	Parascaris	Parascaris equorum	U94378
18S rRNA gene	Nematode clade III	Ascaridida	Ascarididae	Ascaris	Ascaris suum	U94367
18S rRNA gene	Nematode clade III	Ascaridida	Ascarididae	Ascaris	Ascaris lumbricoides	U94366
18S rRNA gene	Nematode clade III	Ascaridida	Ascarididae	Ascaridia	Ascaridia galli	EF180058
18S rRNA gene	Nematode clade III	Ascaridida	Ascarididae	Ascaridia	Ascaridia nymphii	LC057210
18S rRNA gene	Nematode clade III	Ascaridida	Ascarididae	Toxacaris	Toxascaris leonina	JN256984
18S rRNA gene	Nematode clade III	Ascaridida	Toxocaridae	Toxocara	Toxocara cati	EF180059
18S rRNA gene	Nematode clade III	Ascaridida	Toxocaridae	Toxocara	Toxocara canis	U94382
18S rRNA gene	Nematode clade III	Ascaridida	Anisakidae	Anisakis	Anisakis pegreffi	EF180082
18S rRNA gene	Nematode clade III	Ascaridida	Anisakidae	Anisakis	Anisakis simplex	MF072711
18S rRNA gene	Nematode clade III	Ascaridida	Anisakidae	Contracaecum	Contracaecum microcephalum	AY702702
18S rRNA gene	Nematode clade III	Ascaridida	Anisakidae	Contracaecum	Contracaecum multipapillatum	U94370
18S rRNA gene	Nematode clade III	Ascaridida	Anisakidae	Pseudoterranova	Pseudoterranova decipiens	U94380
18S rRNA gene	Nematode clade III	Ascaridida	Heterakidae	Heterakis	Heterakis gallinarum	DQ503462
18S rRNA gene	Nematode clade III	Ascaridida	Heterakidae	Heterakis	Heterakis spumosa	MH571872
18S rRNA gene	Nematode clade III	Ascaridida	Heterakidae	Heterakis	Heterakis sp.	AF083003
18S rRNA gene	Nematode clade III	Spirurida	Onchocercidae	Dirofilaria	Dirofilaria immitis	AF182647
18S rRNA gene	Nematode clade III	Spirurida	Onchocercidae	Mansonella	Mansonella perstans	MN432520
18S rRNA gene	Nematode clade III	Spirurida	Onchocercidae	Mansonella	Mansonella ozzardi	MN432519
18S rRNA gene	Nematode clade III	Spirurida	Onchocercidae	Loa	Loa loa	XR002251421
18S rRNA gene	Nematode clade III	Spirurida	Onchocercidae	Wuchereria	Wuchereria bancrofti	AY843438
18S rRNA gene	Nematode clade III	Spirurida	Gongylonematidae	Gongylonema	Gongylonema pulchrum	AB495389
18S rRNA gene	Nematode clade III	Spirurida	Thelaziidae	Thelazia	Thelazia lacrymalis	DQ503458
18S rRNA gene	Nematode clade III	Spirurida	Thelaziidae	Spirocerca	Spirocerca vulpis	MG957120
18S rRNA gene	Nematode clade III	Spirurida	Thelaziidae	Spirocerca	Spirocerca lupi	MG957121
18S rRNA gene	Nematode clade III	Spirurida	Camallanidae	Camallanus	Camallanus cotti	EF180071
18S rRNA gene	Nematode clade III	Spirurida	Camallanidae	Camallanus	Camallanus oxycephalus	DQ503463
18S rRNA gene	Nematode clade III	Spirurida	Dracunculidae	Dracunculus	Dracunculus medinensis	AY947720
18S rRNA gene	Nematode clade III	Spirurida	Philometridae	Philometroides	Philometroides seriolae	FJ155811
18S rRNA gene	Nematode clade III	Spirurida	Philometridae	Philometroides	Philometroides cf branchiostegi	LC367611
18S rRNA gene	Nematode clade III	Spirurida	Gnathostomatidae	Gnathostoma	Gnathostoma binucleatum	Z96946
18S rRNA gene	Nematode clade III	Spirurida	Gnathostomatidae	Gnathostoma	Gnathostoma turgidum	Z96948
18S rRNA gene	Nematode clade III	Spirurida	Gnathostomatidae	Gnathostoma	Gnathostoma neoprocyonis	Z96947
18S rRNA gene	Nematode clade III	Spirurida	Gnathostomatidae	Gnathostoma	Gnathostoma spinigerum	MT879607
18S rRNA gene	Nematode clade V	Strongylida	Haemonchidae	Haemonchus	Haemonchus contortus	EU086375
18S rRNA gene	Nematode clade V	Strongylida	Trichostrongylidae	Trichostrongylus	Trichostrongylus colubriformis	AJ920350
18S rRNA gene	Nematode clade V	Strongylida	Heligomonellidae	Nippostrongylus	Nippostrongylus brasiliensis	AJ920356
18S rRNA gene	Nematode clade V	Strongylida	Angiostrongylidae	Angiostrongylus	Angiostrongylus malaysiensis	EF514914
18S rRNA gene	Nematode clade V	Strongylida	Angiostrongylidae	Angiostrongylus	Angiostrongylus costaricensis	KX378964
18S rRNA gene	Nematode clade V	Strongylida	Angiostrongylidae	Angiostrongylus	Angiostrongylus cantonensis	AY295804
18S rRNA gene	Nematode clade V	Strongylida	Angiostrongylidae	Angiostrongylus	Angiostrongylus vasorum	AJ920365
18S rRNA gene	Nematode clade V	Strongylida	Angiostrongylidae	Aelurostrongylus	Aelurostrongylus abstrusus	AJ920366
18S rRNA gene	Nematode clade V	Strongylida	Metastrongylidae	Metastrongylus	Metastrongylus elongatus	AJ920363
18S rRNA gene	Nematode clade V	Strongylida	Metastrongylidae	Metastrongylus	Metastrongylus salmi	AY295809
18S rRNA gene	Nematode clade V	Strongylida	Filaroididae	Parafilaroides	Parafilaroides decorus	AY295814
18S rRNA gene	Nematode clade V	Strongylida	Filaroididae	Parafilaroides	Parafilaroides sp.	U81590
18S rRNA gene	Nematode clade V	Strongylida	Chabertiidae	Oesophagostomum	Oesophagostomum muntiacum	LC415112
18S rRNA gene	Nematode clade V	Strongylida	Chabertiidae	Chabertia	Chabertia ovina	AJ920341
18S rRNA gene	Nematode clade V	Strongylida	Chabertiidae	Hypodontus	Hypodontus macropi	AJ920339
18S rRNA gene	Nematode clade V	Strongylida	Strongylidae	Cylicocyclus	Cylicocyclus insignis	AJ920342
18S rRNA gene	Nematode clade V	Strongylida	Ancylostomatidae	Necator	Necator americanus	AJ920348
18S rRNA gene	Nematode clade V	Strongylida	Ancylostomatidae	Ancylostoma	Ancylostoma duodenale	EU344798
18S rRNA gene	Nematode clade V	Strongylida	Ancylostomatidae	Ancylostoma	Ancylostoma caninum	AJ920347
18S rRNA gene	Nematode clade V	Strongylida	Diaphanocephalidae	Kalicephalus	Kalicephalus cristatus	AJ920349
18S rRNA gene	Nematode clade V	Strongylida	Molineidae	Nematodirus	Nematodirus battus	AJ920360
18S rRNA gene	Nematode clade V	Strongylida	Syngamidae	Syngamus	Syngamus trachea	AJ920344
18S rRNA gene	Nematode clade V	Strongylida	Stephanuridae	Stephanurus	Stephanurus dentatus	AJ920345
18S rRNA gene	Nematode clade V	Strongylida	Protostrongylidae	Protostrongylus	Protostrongylus rufescens	AJ920364
18S rRNA gene	Trematode Plagiorchiida	Opisthorchiata	Opisthorchiidae	Opisthorchis	Opisthorchis viverrini	JF823987
18S rRNA gene	Trematode Plagiorchiida	Opisthorchiata	Opisthorchiidae	Clonorchis	Clonorchis sinensis	JF314770
18S rRNA gene	Trematode Plagiorchiida	Opisthorchiata	Opisthorchiidae	Metorchis	Metorchis orientalis	JF314771
18S rRNA gene	Trematode Plagiorchiida	Opisthorchiata	Opisthorchiidae	Amphimerus	Amphimerus ovalis	AY222121
18S rRNA gene	Trematode Plagiorchiida	Opisthorchiata	Heterophyidae	Haplorchis	Haplorchis yokogawai	HM004208
18S rRNA gene	Trematode Plagiorchiida	Opisthorchiata	Heterophyidae	Haplorchis	Haplorchis pumilio	HM004196
18S rRNA gene	Trematode Plagiorchiida	Opisthorchiata	Heterophyidae	Haplorchis	Haplorchis taichui	HM004213
18S rRNA gene	Trematode Plagiorchiida	Opisthorchiata	Heterophyidae	Metagonimus	Metagonimus miyatai	HQ832626
18S rRNA gene	Trematode Plagiorchiida	Opisthorchiata	Heterophyidae	Metagonimus	Metagonimus yokogawai	HQ832632
18S rRNA gene	Trematode Plagiorchiida	Opisthorchiata	Heterophyidae	Metagonimus	Metagonimus takahashii	HQ832629
18S rRNA gene	Trematode Plagiorchiida	Echinostomata	Echinostomatidae	Echinostoma	Echinostoma revolutum	AY222132
18S rRNA gene	Trematode Plagiorchiida	Echinostomata	Echinostomatidae	Echinostoma	Echinostoma paraensei	FJ380226
18S rRNA gene	Trematode Plagiorchiida	Echinostomata	Echinostomatidae	Echinostoma	Echinostoma caproni	L06567
18S rRNA gene	Trematode Plagiorchiida	Echinostomata	Echinochasmidae	Echinochasmus	Echinochasmus japonicus	LT904764
18S rRNA gene	Trematode Plagiorchiida	Echinostomata	Echinochasmidae	Echinochasmus	Echinochasmus milvi	LT904765
18S rRNA gene	Trematode Plagiorchiida	Echinostomata	Fasciolidae	Fasciola	Fasciola hepatica	AJ004969
18S rRNA gene	Trematode Plagiorchiida	Echinostomata	Fasciolidae	Fasciola	Fasciola gigantica	AJ011942
18S rRNA gene	Trematode Plagiorchiida	Echinostomata	Fasciolidae	Fascioloides	Fascioloides magna	EF534989
18S rRNA gene	Trematode Plagiorchiida	Echinostomata	Fasciolidae	Fasciolopsis	Fasciolopsis buski	L06668
18S rRNA gene	Trematode Plagiorchiida	Troglotremata	Troglotrematidae	Paragonimus	Paragonimus heterotremus	LT855188
18S rRNA gene	Trematode Plagiorchiida	Troglotremata	Troglotrematidae	Paragonimus	Paragonimus kellicotti	HQ900670
18S rRNA gene	Trematode Plagiorchiida	Troglotremata	Troglotrematidae	Paragonimus	Paragonimus pseudoheterotremus	HM004210
18S rRNA gene	Trematode Plagiorchiida	Troglotremata	Troglotrematidae	Paragonimus	Paragonimus westermani	AY222140
18S rRNA gene	Trematode Plagiorchiida	Xiphidiata	Dicrocoeliidae	Dicrocoelium	Dicrocoelium dendriticum	Y11236
18S rRNA gene	Trematode Plagiorchiida	Xiphidiata	Dicrocoeliidae	Dicrocoelium	Lyperosomum collurionis	AY222143
18S rRNA gene	Trematode Plagiorchiida	Xiphidiata	Dicrocoeliidae	Dicrocoelium	Eurytrema coelmaticum	DQ401035
18S rRNA gene	Trematode Plagiorchiida	Xiphidiata	Dicrocoeliidae	Dicrocoelium	Eurytrema cladorchis	LC005991
18S rRNA gene	Trematode Plagiorchiida	Xiphidiata	Dicrocoeliidae	Dicrocoelium	Eurytrema pancreaticum	DQ401034
18S rRNA gene	Trematode Plagiorchiida	Xiphidiata	Brachycladiidae	Brachycladium	Brachycladium nipponicum	LC541907
18S rRNA gene	Trematode Plagiorchiida	Xiphidiata	Brachycladiidae	Brachycladium	Brachycladium goliath	KR703279
18S rRNA gene	Trematode Plagiorchiida	Xiphidiata	Haematoloechidae	Haematoloechus	Haematoloechus sibiricus	AB818364
18S rRNA gene	Trematode Plagiorchiida	Xiphidiata	Haematoloechidae	Haematoloechus	Haematoloechus lobatus	AB818360
18S rRNA gene	Trematode Plagiorchiida	Xiphidiata	Haematoloechidae	Haematoloechus	Haematoloechus longiplexus	AJ287520
18S rRNA gene	Trematode Plagiorchiida	Xiphidiata	Prosthogonimidae	Prosthogonimus	Prosthogonimus cuneatus	MW376724
18S rRNA gene	Trematode Plagiorchiida	Xiphidiata	Prosthogonimidae	Prosthogonimus	Prosthogonimus ovatus	AY222149
18S rRNA gene	Trematode Plagiorchiida	Xiphidiata	Plagiorchiidae	Glypthelmins	Glypthelmins quieta	AJ287517
18S rRNA gene	Trematode Plagiorchiida	Pronocephalata	Paramphistomidae	Paramphistomum	Paramphistomum epiclitum	JX678283
18S rRNA gene	Trematode Plagiorchiida	Pronocephalata	Paramphistomidae	Orthocoelium	Orthocoelium orthocoelium	JX678231
18S rRNA gene	Trematode Plagiorchiida	Pronocephalata	Paramphistomidae	Orthocoelium	Orthocoelium streptocoelium	JX678232
18S rRNA gene	Trematode Plagiorchiida	Pronocephalata	Paramphistomidae	Explanatum	Explanatum explanatum	JX678225
18S rRNA gene	Trematode Plagiorchiida	Pronocephalata	Paramphistomidae	Calicophoron	Calicophoron shillongensis	JX678233
18S rRNA gene	Trematode Plagiorchiida	Pronocephalata	Paramphistomidae	Calicophoron	Calicophoron calicophorum	L06566
18S rRNA gene	Trematode Plagiorchiida	Pronocephalata	Gastrothylacidae	Fischoederius	Fischoederius cobboldi	JX518977
18S rRNA gene	Trematode Plagiorchiida	Pronocephalata	Gastrothylacidae	Fischoederius	Fischoederius elongatus	JX518982
18S rRNA gene	Trematode Plagiorchiida	Pronocephalata	Gastrothylacidae	Gastrothylax	Gastrothylax crumenifer	JX518986
18S rRNA gene	Trematode Plagiorchiida	Pronocephalata	Gastrodiscidae	Homalogaster	Homalogaster paloniae	JX678224
18S rRNA gene	Trematode Plagiorchiida	Pronocephalata	Diplodiscidae	Diplodiscus	Diplodiscus mehrai	KX506857
18S rRNA gene	Trematode Plagiorchiida	Pronocephalata	Diplodiscidae	Diplodiscus	Diplodiscus japonicus	KX506855
18S rRNA gene	Trematode Plagiorchiida	Pronocephalata	Diplodiscidae	Diplodiscus	Diplodiscus subclavatus	AJ287502
18S rRNA gene	Trematode Plagiorchiida	Pronocephalata	Notocotylidae	Notocotylus	Notocotylus intestinalis	LT904762
18S rRNA gene	Trematode Plagiorchiida	Pronocephalata	Notocotylidae	Notocotylus	Notocotylus pacifera	AY245765
18S rRNA gene	Trematode Diplostomida	Diplostomida	Strigeidae	Apharyngostrigea	Apharyngostrigea cornu	MF398363
18S rRNA gene	Trematode Diplostomida	Diplostomida	Strigeidae	Apharyngostrigea	Apharyngostrigea pipientis	AY245757
18S rRNA gene	Trematode Diplostomida	Diplostomida	Strigeidae	Cardiocephaloides	Cardiocephaloides longicollis	AY222089
18S rRNA gene	Trematode Diplostomida	Diplostomida	Diplostomidae	Diplostomum	Diplostomum compactum	AY245764
18S rRNA gene	Trematode Diplostomida	Diplostomida	Diplostomidae	Diplostomum	Diplostomum spathaceum	AY245761
18S rRNA gene	Trematode Diplostomida	Diplostomida	Diplostomidae	Diplostomum	Diplostomum phoxini	AY222090
18S rRNA gene	Trematode Diplostomida	Diplostomida	Diplostomidae	Posthodiplostomum	Posthodiplostomum minimum	AY245767
18S rRNA gene	Trematode Diplostomida	Diplostomida	Diplostomidae	Tylodelphys	Tylodelphys aztecae	MF398358
18S rRNA gene	Trematode Diplostomida	Diplostomida	Diplostomidae	Hysteromorpha	Hysteromorpha triloba	MF398357
18S rRNA gene	Trematode Diplostomida	Diplostomida	Diplostomidae	Alaria	Alaria alata	AY222091
18S rRNA gene	Trematode Diplostomida	Diplostomida	Clinostomidae	Clinostomum	Clinostomum tataxumui	MF398349
18S rRNA gene	Trematode Diplostomida	Diplostomida	Clinostomidae	Clinostomum	Clinostomum marginatum	MF398350
18S rRNA gene	Trematode Diplostomida	Diplostomida	Schistosomatidae	Trichobilharzia	Trichobilharzia stagnicolae	FJ174463
18S rRNA gene	Trematode Diplostomida	Diplostomida	Schistosomatidae	Trichobilharzia	Trichobilharzia szidati	FJ174460
18S rRNA gene	Trematode Diplostomida	Diplostomida	Schistosomatidae	Trichobilharzia	Trichobilharzia physellae	FJ174459
18S rRNA gene	Trematode Diplostomida	Diplostomida	Schistosomatidae	Trichobilharzia	Trichobilharzia franki	FJ711767
18S rRNA gene	Trematode Diplostomida	Diplostomida	Schistosomatidae	Trichobilharzia	Trichobilharzia querquedulae	FJ174453
18S rRNA gene	Trematode Diplostomida	Diplostomida	Schistosomatidae	Trichobilharzia	Trichobilharzia brantae	FJ174451
18S rRNA gene	Trematode Diplostomida	Diplostomida	Schistosomatidae	Schistosoma	Schistosoma mekongi	AY157228
18S rRNA gene	Trematode Diplostomida	Diplostomida	Schistosomatidae	Schistosoma	Schistosoma japonicum	AY157226
18S rRNA gene	Trematode Diplostomida	Diplostomida	Schistosomatidae	Schistosoma	Schistosoma haematobium	Z11976
18S rRNA gene	Trematode Diplostomida	Diplostomida	Schistosomatidae	Schistosoma	Schistosoma bovis	AY318828
18S rRNA gene	Trematode Diplostomida	Diplostomida	Schistosomatidae	Schistosoma	Schistosoma mattheei	AY157237
18S rRNA gene	Trematode Diplostomida	Diplostomida	Schistosomatidae	Schistosoma	Schistosoma intercalatum	DQ354363
18S rRNA gene	Trematode Diplostomida	Diplostomida	Schistosomatidae	Schistosoma	Schistosoma indicum	AY157231
18S rRNA gene	Trematode Diplostomida	Diplostomida	Schistosomatidae	Schistosoma	Schistosoma spindale	Z11979
18S rRNA gene	Trematode Diplostomida	Diplostomida	Schistosomatidae	Schistosoma	Schistosoma mansoni	U65657
18S rRNA gene	Trematode Diplostomida	Diplostomida	Schistosomatidae	Schistosoma	Schistosoma incognitum	JQ408706
18S rRNA gene	Cestode	Diphyllobothriidea	Diphyllobothriidae	Diphyllobothrium	Diphyllobothrium latum	KF218251
18S rRNA gene	Cestode	Diphyllobothriidea	Diphyllobothriidae	Diphyllobothrium	Diphyllobothrium schistochilos	MW601833
18S rRNA gene	Cestode	Diphyllobothriidea	Diphyllobothriidae	Diphyllobothrium	Diphyllobothrium nihonkaiense	AB512013
18S rRNA gene	Cestode	Diphyllobothriidea	Diphyllobothriidae	Diphyllobothrium	Diphyllobothrium cordatum	MW601832
18S rRNA gene	Cestode	Diphyllobothriidea	Diphyllobothriidae	Diphyllobothrium	Diphyllobothrium stemmacephalum	AF124459
18S rRNA gene	Cestode	Diphyllobothriidea	Diphyllobothriidae	Dibothriocephalus	Dibothriocephalus dendriticus	KY552779
18S rRNA gene	Cestode	Diphyllobothriidea	Diphyllobothriidae	Diplogonoporus	Diplogonoporus grandis	AB353272
18S rRNA gene	Cestode	Diphyllobothriidea	Diphyllobothriidae	Diplogonoporus	Diplogonoporus balaenopterae	KY552792
18S rRNA gene	Cestode	Diphyllobothriidea	Diphyllobothriidae	Spirometra	Spirometra erinaceieuropaei	KY552802
18S rRNA gene	Cestode	Diphyllobothriidea	Diphyllobothriidae	Bothridium	Bothridium pithonis	MW601839
18S rRNA gene	Cestode	Diphyllobothriidea	Diphyllobothriidae	Duthiersia	Duthiersia expansa	MW601840
18S rRNA gene	Cestode	Diphyllobothriidea	Diphyllobothriidae	Ligula	Ligula intestinalis	MW601835
18S rRNA gene	Cestode	Diphyllobothriidea	Diphyllobothriidae	Digramma	Digramma interrupta	DQ925308
18S rRNA gene	Cestode	Diphyllobothriidea	Diphyllobothriidae	Schistocephalus	Schistocephalus solidus	AF124460
18S rRNA gene	Cestode	Diphyllobothriidea	Diphyllobothriidae	Schistocephalus	Schistocephalus pungitii	MW601838
18S rRNA gene	Cestode	Pseudophyllidea	Cephalochlamydidae	Cephalochlamys	Cephalochlamys namaquensis	MW601831
18S rRNA gene	Cestode	Cyclophyllidea	Taeniidae	Taenia	Taenia pisiformis	JQ609339
18S rRNA gene	Cestode	Cyclophyllidea	Taeniidae	Taenia	Taenia saginata	JQ609338
18S rRNA gene	Cestode	Cyclophyllidea	Taeniidae	Taenia	Taenia asiatica	AB731617
18S rRNA gene	Cestode	Cyclophyllidea	Taeniidae	Taenia	Taenia multiceps	AB731621
18S rRNA gene	Cestode	Cyclophyllidea	Taeniidae	Taenia	Taenia solium	AB731615
18S rRNA gene	Cestode	Cyclophyllidea	Taeniidae	Taenia	Taenia hydatigena	AB731619
18S rRNA gene	Cestode	Cyclophyllidea	Taeniidae	Taenia	Taenia crassiceps	AB731618
18S rRNA gene	Cestode	Cyclophyllidea	Taeniidae	Taenia	Taenia taeniaeformis	JQ609340
18S rRNA gene	Cestode	Cyclophyllidea	Taeniidae	Echinococcus	Echinococcus granulosus	AB731639
18S rRNA gene	Cestode	Cyclophyllidea	Taeniidae	Echinococcus	Echinococcus equinus	AB731640
18S rRNA gene	Cestode	Cyclophyllidea	Taeniidae	Echinococcus	Echinococcus canadensis	AB731642
18S rRNA gene	Cestode	Cyclophyllidea	Taeniidae	Echinococcus	Echinococcus ortleppi	AB731641
18S rRNA gene	Cestode	Cyclophyllidea	Taeniidae	Echinococcus	Echinococcus vogeli	AB731636
18S rRNA gene	Cestode	Cyclophyllidea	Taeniidae	Echinococcus	Echinococcus multilocularis	AB731634
18S rRNA gene	Cestode	Cyclophyllidea	Taeniidae	Echinococcus	Echinococcus shiquicus	AB731635
18S rRNA gene	Cestode	Cyclophyllidea	Taeniidae	Echinococcus	Echinococcus oligarthrus	AB731637
18S rRNA gene	Cestode	Cyclophyllidea	Taeniidae	Hydatigera	Hydatigera parva	AB731627
18S rRNA gene	Cestode	Cyclophyllidea	Taeniidae	Hydatigera	Hydatigera krepkogorski	AB731632
18S rRNA gene	Cestode	Cyclophyllidea	Taeniidae	Versteria	Versteria mustelae	AB731633
18S rRNA gene	Cestode	Cyclophyllidea	Hymenolepididae	Hymenolepis	Hymenolepis diminuta	JX310720
18S rRNA gene	Cestode	Cyclophyllidea	Hymenolepididae	Hymenolepis	Hymenolepis nana	AY193875
18S rRNA gene	Cestode	Cyclophyllidea	Anoplocephalidae	Moniezia	Moniezia expansa	GU817405
18S rRNA gene	Cestode	Cyclophyllidea	Anoplocephalidae	Moniezia	Moniezia benedeni	GU817404
18S rRNA gene	Cestode	Cyclophyllidea	Paruterinidae	Cladotaenia	Cladotaenia sp	KP241938
18S rRNA gene	Cestode	Cyclophyllidea	Mesocestoididae	Mesocestoides	Mesocestoides litteratus	DQ643002
18S rRNA gene	Cestode	Cyclophyllidea	Dipylidiidae	Dipylidium	Dipylidium caninum	AB731643
18S rRNA gene	Cestode	Bothriocephalidea	Bothriocephalidae	Senga	Senga lucknowensis	KR780938
18S rRNA gene	Cestode	Bothriocephalidea	Bothriocephalidae	Senga	Senga visakhapatnamensis	KR780937
18S rRNA gene	Cestode	Bothriocephalidea	Bothriocephalidae	Senga	Senga magna	KR780960
18S rRNA gene	Cestode	Bothriocephalidea	Bothriocephalidae	Schyzocotyle	Schyzocotyle nayarensis	KR780969
18S rRNA gene	Cestode	Caryophyllidea	Capingentidae	Breviscolex	Breviscolex orientalis	AF286978
18S rRNA gene	Cestode	Caryophyllidea	Caryophyllaeidae	Parabreviscolex	Parabreviscolex niepini	KY224740
18S rRNA gene	Cestode	Caryophyllidea	Caryophyllaeidae	Caryophyllaeus	Caryophyllaeus brachycollis	JQ034137
18S rRNA gene	Cestode	Caryophyllidea	Lytocestidae	Atractolytocestus	Atractolytocestus huronensis	JQ034132
18S rRNA gene	Cestode	Caryophyllidea	Lytocestidae	Khawia	Khawia sinensis	AF267287
18S rRNA gene	Cestode	Spathebothriidea	Acrobothriidae	Didymobothrium	Didymobothrium rudolphii	EF095245
18S rRNA gene	Cestode	Tetraphyllidea	Serendipidae	Duplicibothrium	Duplicibothrium minutum	KF685809
18S rRNA gene	Cestode	Tetraphyllidea	Onchobothriidae	Potamotrygonocestus	Potamotrygonocestus cf fitzgeraldae	KF685832
18S rRNA gene	Cestode	Tetraphyllidea	Onchobothriidae	Acanthobothrium	Acanthobothrium brevissime	EU660530
18S rRNA gene	Cestode	Tetraphyllidea	Onchobothriidae	Acanthobothrium	Acanthobothrium parviuncinatum	EF095250
18S rRNA gene	Cestode	Proteocephalidea	Proteocephalidae	Gangesia	Gangesia parasiluri	AF267293
18S rRNA gene	Cestode	Phyllobothriidea	Phyllobothriidae	Clistobothrium	Clistobothrium montaukensis	AF286996
18S rRNA gene	Cestode	Phyllobothriidea	Phyllobothriidae	Clistobothrium	Scyphophyllidium cf giganteum	KF685854
18S rRNA gene	Cestode	Nippotaeniidea	Nippotaeniidae	Nippotaenia	Nippotaenia chaenogobii	AF286987
18S rRNA gene	Cestode	Haplobothriidea	Haplobothriidae	Haplobothrium	Haplobothrium globuliforme	AF124458
28S rRNA gene	Nematode clade III	Ascaridida	Toxocaridae	Toxocara	Toxocara canis	JN256976
28S rRNA gene	Nematode clade III	Ascaridida	Toxocaridae	Toxocara	Toxocara cati	JN256975
28S rRNA gene	Nematode clade III	Ascaridida	Anisakidae	Anisakis	Anisakis pegreffi	EF180082
28S rRNA gene	Nematode clade III	Ascaridida	Heterakidae	Heterakis	Heterakis gallinarum	DQ503462
28S rRNA gene	Nematode clade III	Ascaridida	Heterakidae	Heterakis	Heterakis spumosa	MH571872
28S rRNA gene	Nematode clade III	Spirurida	Onchocercidae	Wuchereria	Wuchereria bancrofti	AY843438
28S rRNA gene	Nematode clade III	Spirurida	Gongylonematidae	Gongylonema	Gongylonema pulchrum	AB495401
28S rRNA gene	Nematode clade V	Strongylida	Haemonchidae	Haemonchus	Haemonchus contortus	AM039742
28S rRNA gene	Nematode clade V	Strongylida	Haemonchidae	Teladorsagia	Teladorsagia circumcincta	LN715236
28S rRNA gene	Nematode clade V	Strongylida	Trichostrongylidae	Trichostrongylus	Trichostrongylus colubriformis	AM039743
28S rRNA gene	Nematode clade V	Strongylida	Cooperiidae	Cooperia	Cooperia curticei	LN715235
28S rRNA gene	Nematode clade V	Strongylida	Molineidae	Nematodirus	Nematodirus battus	AM039752
28S rRNA gene	Nematode clade V	Strongylida	Filaroididae	Parafilaroides	Parafilaroides decorus	AM039757
28S rRNA gene	Nematode clade V	Strongylida	Angiostrongylidae	Angiostrongylus	Angiostrongylus vasorum	AM039758
28S rRNA gene	Nematode clade V	Strongylida	Angiostrongylidae	Aelurostrongylus	Aelurostrongylus abstrusus	AM039759
28S rRNA gene	Nematode clade V	Strongylida	Chabertiidae	Oesophagostomum	Oesophagostomum muntiacum	LC415112
28S rRNA gene	Nematode clade V	Strongylida	Chabertiidae	Oesophagostomum	Chabertia ovina	AM039733
28S rRNA gene	Nematode clade V	Strongylida	Chabertiidae	Oesophagostomum	Hypodontus macropi	AM039731
28S rRNA gene	Nematode clade V	Strongylida	Strongylidae	Cylicocyclus	Cylicocyclus insignis	AM039734
28S rRNA gene	Nematode clade V	Strongylida	Ancylostomatidae	Ancylostoma	Ancylostoma caninum	AM039739
28S rRNA gene	Nematode clade V	Strongylida	Ancylostomatidae	Necator	Necator americanus	AM039740
28S rRNA gene	Nematode clade V	Strongylida	Stephanuridae	Stephanurus	Stephanurus dentatus	AM039737
28S rRNA gene	Nematode clade V	Strongylida	Syngamidae	Syngamus	Syngamus trachea	AM039736
28S rRNA gene	Nematode clade V	Strongylida	Diaphanocephalidae	Kalicephalus	Kalicephalus cristatus	AM039741
28S rRNA gene	Trematode Plagiorchiida	Opisthorchiata	Opisthorchiidae	Opisthorchis	Opisthorchis viverrini	JF823990
28S rRNA gene	Trematode Plagiorchiida	Opisthorchiata	Opisthorchiidae	Opisthorchis	Opisthorchis noverca	KC295443
28S rRNA gene	Trematode Plagiorchiida	Opisthorchiata	Opisthorchiidae	Clonorchis	Clonorchis sinensis	JF823989
28S rRNA gene	Trematode Plagiorchiida	Opisthorchiata	Opisthorchiidae	Metorchis	Metorchis sp	KY075777
28S rRNA gene	Trematode Plagiorchiida	Opisthorchiata	Opisthorchiidae	Amphimerus	Amphimerus ovalis	AY116876
28S rRNA gene	Trematode Plagiorchiida	Opisthorchiata	Heterophyidae	Haplorchis	Haplorchis pumilio	KX815125
28S rRNA gene	Trematode Plagiorchiida	Opisthorchiata	Heterophyidae	Haplorchis	Haplorchis yokogawai	HM004192
28S rRNA gene	Trematode Plagiorchiida	Opisthorchiata	Heterophyidae	Haplorchis	Haplorchis taichui	KX815126
28S rRNA gene	Trematode Plagiorchiida	Opisthorchiata	Heterophyidae	Metagonimus	Metagonimus otsurui	KM061396
28S rRNA gene	Trematode Plagiorchiida	Opisthorchiata	Heterophyidae	Metagonimus	Metagonimus katsuradai	KM061392
28S rRNA gene	Trematode Plagiorchiida	Opisthorchiata	Heterophyidae	Metagonimus	Metagonimus hakubaensis	KM061389
28S rRNA gene	Trematode Plagiorchiida	Opisthorchiata	Heterophyidae	Metagonimus	Metagonimus suifunensis	KX387460
28S rRNA gene	Trematode Plagiorchiida	Opisthorchiata	Heterophyidae	Metagonimus	Metagonimus miyatai	HQ832635
28S rRNA gene	Trematode Plagiorchiida	Opisthorchiata	Heterophyidae	Metagonimus	Metagonimus yokogawai	HQ832641
28S rRNA gene	Trematode Plagiorchiida	Opisthorchiata	Heterophyidae	Metagonimus	Metagonimus takahashii	HQ832638
28S rRNA gene	Trematode Plagiorchiida	Echinostomata	Echinostomatidae	Echinostoma	Echinostoma miyagawai	KY436408
28S rRNA gene	Trematode Plagiorchiida	Echinostomata	Echinostomatidae	Echinostoma	Echinostoma paraensei	EU025867
28S rRNA gene	Trematode Plagiorchiida	Echinostomata	Echinostomatidae	Echinostoma	Echinostoma revolutum	KP065598
28S rRNA gene	Trematode Plagiorchiida	Echinostomata	Echinostomatidae	Artyfechinostomum	Artyfechinostomum sufrartyfex	KF781303
28S rRNA gene	Trematode Plagiorchiida	Echinostomata	Echinostomatidae	Hypoderaeum	Hypoderaeum conoideum	KT956919
28S rRNA gene	Trematode Plagiorchiida	Echinostomata	Echinochasmidae	Echinochasmus	Echinochasmus japonicus	JQ890583
28S rRNA gene	Trematode Plagiorchiida	Echinostomata	Echinochasmidae	Echinochasmus	Echinochasmus beleocephalus	KT956929
28S rRNA gene	Trematode Plagiorchiida	Echinostomata	Echinochasmidae	Echinochasmus	Echinochasmus coaxatus	KT956928
28S rRNA gene	Trematode Plagiorchiida	Echinostomata	Echinochasmidae	Echinochasmus	Echinochasmus donaldsoni	KT956930
28S rRNA gene	Trematode Plagiorchiida	Echinostomata	Echinochasmidae	Echinochasmus	Echinochasmus mordax	KT956931
28S rRNA gene	Trematode Plagiorchiida	Echinostomata	Echinochasmidae	Echinochasmus	Echinochasmus milvi	KT873319
28S rRNA gene	Trematode Plagiorchiida	Echinostomata	Fasciolidae	Fasciola	Fasciola hepatica	AY222244
28S rRNA gene	Trematode Plagiorchiida	Echinostomata	Fasciolidae	Fasciola	Fasciola gigantica	AY222245
28S rRNA gene	Trematode Plagiorchiida	Echinostomata	Fasciolidae	Fasciola	Fasciola jacksoni	EU025871
28S rRNA gene	Trematode Plagiorchiida	Echinostomata	Fasciolidae	Fascioloides	Fascioloides magna	EU025872
28S rRNA gene	Trematode Plagiorchiida	Echinostomata	Fasciolidae	Fasciolopsis	Fasciolopsis buski	EU025870
28S rRNA gene	Trematode Plagiorchiida	Echinostomata	Himasthlidae	Acanthoparyphium	Acanthoparyphium spinulosum	KT956939
28S rRNA gene	Trematode Plagiorchiida	Echinostomata	Cyclocoelidae	Tracheophilus	Tracheophilus cymbius	MK327367
28S rRNA gene	Trematode Plagiorchiida	Troglotremata	Troglotrematidae	Paragonimus	Paragonimus siamensis	HM172624
28S rRNA gene	Trematode Plagiorchiida	Troglotremata	Troglotrematidae	Paragonimus	Paragonimus westermani	HM172631
28S rRNA gene	Trematode Plagiorchiida	Troglotremata	Troglotrematidae	Paragonimus	Paragonimus ohirai	HM172621
28S rRNA gene	Trematode Plagiorchiida	Troglotremata	Troglotrematidae	Paragonimus	Paragonimus harinasutai	HM172616
28S rRNA gene	Trematode Plagiorchiida	Troglotremata	Troglotrematidae	Paragonimus	Paragonimus heterotremus	HM172617
28S rRNA gene	Trematode Plagiorchiida	Troglotremata	Troglotrematidae	Paragonimus	Paragonimus pseudoheterotremus	HM004189
28S rRNA gene	Trematode Plagiorchiida	Troglotremata	Troglotrematidae	Paragonimus	Paragonimus miyazakii	HM172620
28S rRNA gene	Trematode Plagiorchiida	Troglotremata	Troglotrematidae	Paragonimus	Paragonimus macrorchis	HM172618
28S rRNA gene	Trematode Plagiorchiida	Troglotremata	Troglotrematidae	Paragonimus	Paragonimus mexicanus	HM172619
28S rRNA gene	Trematode Plagiorchiida	Xiphidiata	Dicrocoeliidae	Dicrocoelium	Dicrocoelium hospes	AY251233
28S rRNA gene	Trematode Plagiorchiida	Xiphidiata	Dicrocoeliidae	Dicrocoelium	Dicrocoelium dendriticum	AF151939
28S rRNA gene	Trematode Plagiorchiida	Xiphidiata	Dicrocoeliidae	Eurytrema	Eurytrema pancreaticum	KC602456
28S rRNA gene	Trematode Plagiorchiida	Xiphidiata	Dicrocoeliidae	Lyperosomum	Lyperosomum collurionis	MG560863
28S rRNA gene	Trematode Plagiorchiida	Xiphidiata	Dicrocoeliidae	Lyperosomum	Lyperosomum longicauda	MK685270
28S rRNA gene	Trematode Plagiorchiida	Xiphidiata	Prosthogonimidae	Prosthogonimus	Prosthogonimus cuneatus	AY220634
28S rRNA gene	Trematode Plagiorchiida	Xiphidiata	Prosthogonimidae	Prosthogonimus	Prosthogonimus ovatus	AF151928
28S rRNA gene	Trematode Plagiorchiida	Xiphidiata	Orientocreadiidae	Orientocreadium	Orientocreadium pseudobagri	MF611697
28S rRNA gene	Trematode Plagiorchiida	Xiphidiata	Haematoloechidae	Haematoloechus	Haematoloechus longiplexus	AY222280
28S rRNA gene	Trematode Plagiorchiida	Xiphidiata	Haematoloechidae	Haematoloechus	Haematoloechus meridionalis	HM137619
28S rRNA gene	Trematode Plagiorchiida	Xiphidiata	Haematoloechidae	Haematoloechus	Haematoloechus breviplexus	AF387800
28S rRNA gene	Trematode Plagiorchiida	Xiphidiata	Haematoloechidae	Haematoloechus	Haematoloechus variegatus	AF151916
28S rRNA gene	Trematode Plagiorchiida	Xiphidiata	Plagiorchiidae	Plagiorchis	Plagiorchis neomidis	KJ533397
28S rRNA gene	Trematode Plagiorchiida	Xiphidiata	Plagiorchiidae	Plagiorchis	Plagiorchis elegans	KJ533393
28S rRNA gene	Trematode Plagiorchiida	Xiphidiata	Plagiorchiidae	Plagiorchis	Plagiorchis maculosus	MK641807
28S rRNA gene	Trematode Plagiorchiida	Xiphidiata	Plagiorchiidae	Plagiorchis	Plagiorchis muelleri	AF184250
28S rRNA gene	Trematode Plagiorchiida	Xiphidiata	Plagiorchiidae	Plagiorchis	Plagiorchis vespertilionis	AF151931
28S rRNA gene	Trematode Plagiorchiida	Xiphidiata	Plagiorchiidae	Plagiorchis	Plagiorchis koreanus	KJ533394
28S rRNA gene	Trematode Plagiorchiida	Xiphidiata	Plagiorchiidae	Glypthelmins	Glypthelmins facioi	AY875675
28S rRNA gene	Trematode Plagiorchiida	Xiphidiata	Plagiorchiidae	Glypthelmins	Glypthelmins tuxtlasensis	HM137612
28S rRNA gene	Trematode Plagiorchiida	Xiphidiata	Plagiorchiidae	Glypthelmins	Glypthelmins quieta	HM137607
28S rRNA gene	Trematode Plagiorchiida	Xiphidiata	Plagiorchiidae	Glypthelmins	Glypthelmins pennsylvaniensis	HM137608
28S rRNA gene	Trematode Plagiorchiida	Xiphidiata	Plagiorchiidae	Glypthelmins	Glypthelmins poncedeleoni	AY875678
28S rRNA gene	Trematode Plagiorchiida	Xiphidiata	Brachycladiidae	Brachycladium	Brachycladium goliath	KR703279
28S rRNA gene	Trematode Plagiorchiida	Pronocephalata	Paramphistomidae	Paramphistomum	Paramphistomum epiclitum	JX628580
28S rRNA gene	Trematode Plagiorchiida	Pronocephalata	Paramphistomidae	Paramphistomum	Paramphistomum sp.	KY786333
28S rRNA gene	Trematode Plagiorchiida	Pronocephalata	Paramphistomidae	Orthocoelium	Orthocoelium orthocoelium	JX678279
28S rRNA gene	Trematode Plagiorchiida	Pronocephalata	Paramphistomidae	Orthocoelium	Orthocoelium streptocoelium	JX678277
28S rRNA gene	Trematode Plagiorchiida	Pronocephalata	Paramphistomidae	Calicophoron	Calicophoron shillongensis	JX678276
28S rRNA gene	Trematode Plagiorchiida	Pronocephalata	Paramphistomidae	Calicophoron	Calicophoron calicophorum	JX678282
28S rRNA gene	Trematode Plagiorchiida	Pronocephalata	Paramphistomidae	Explanatum	Explanatum explanatum	JX678248
28S rRNA gene	Trematode Plagiorchiida	Pronocephalata	Gastrodiscidae	Homalogaster	Homalogaster paloniae	JX678247
28S rRNA gene	Trematode Plagiorchiida	Pronocephalata	Gastrothylacidae	Fischoederius	Fischoederius elongatus	JX518967
28S rRNA gene	Trematode Plagiorchiida	Pronocephalata	Gastrothylacidae	Fischoederius	Fischoederius cobboldi	JX518962
28S rRNA gene	Trematode Plagiorchiida	Pronocephalata	Gastrothylacidae	Fischoederius	Gastrothylax crumenifer	JX518971
28S rRNA gene	Trematode Plagiorchiida	Pronocephalata	Diplodiscidae	Diplodiscus	Diplodiscus mehrai	KX506857
28S rRNA gene	Trematode Plagiorchiida	Pronocephalata	Diplodiscidae	Diplodiscus	Diplodiscus japonicus	KX506855
28S rRNA gene	Trematode Plagiorchiida	Pronocephalata	Diplodiscidae	Diplodiscus	Diplodiscus subclavatus	AY222212
28S rRNA gene	Trematode Plagiorchiida	Pronocephalata	Notocotylidae	Notocotylus	Notocotylus magniovatus	LC596927
28S rRNA gene	Trematode Plagiorchiida	Pronocephalata	Notocotylidae	Notocotylus	Notocotylus intestinalis	JQ890561
28S rRNA gene	Trematode Plagiorchiida	Pronocephalata	Notocotylidae	Notocotylus	Notocotylus ikutai	LC596924
28S rRNA gene	Trematode Diplostomida	Diplostomida	Strigeidae	Apharyngostrigea	Apharyngostrigea cornu	MF398345
28S rRNA gene	Trematode Diplostomida	Diplostomida	Strigeidae	Apharyngostrigea	Apharyngostrigea pipientis	JF820597
28S rRNA gene	Trematode Diplostomida	Diplostomida	Strigeidae	Cotylurus	Cotylurus cornutus	KY513182
28S rRNA gene	Trematode Diplostomida	Diplostomida	Strigeidae	Cardiocephaloides	Cardiocephaloides longicollis	AY222171
28S rRNA gene	Trematode Diplostomida	Diplostomida	Diplostomidae	Alaria	Alaria mustelae	JF820607
28S rRNA gene	Trematode Diplostomida	Diplostomida	Diplostomidae	Alaria	Alaria alata	AF184263
28S rRNA gene	Trematode Diplostomida	Diplostomida	Diplostomidae	Diplostomum	Diplostomum phoxini	AY222173
28S rRNA gene	Trematode Diplostomida	Diplostomida	Diplostomidae	Tylodelphys	Tylodelphys aztecae	MF398337
28S rRNA gene	Trematode Diplostomida	Diplostomida	Diplostomidae	Hysteromorpha	Hysteromorpha triloba	MF398336
28S rRNA gene	Trematode Diplostomida	Diplostomida	Diplostomidae	Posthodiplostomum	Posthodiplostomum sp	MF398331
28S rRNA gene	Trematode Diplostomida	Diplostomida	Schistosomatidae	Trichobilharzia	Trichobilharzia physellae	FJ174475
28S rRNA gene	Trematode Diplostomida	Diplostomida	Schistosomatidae	Trichobilharzia	Trichobilharzia franki	KJ775867
28S rRNA gene	Trematode Diplostomida	Diplostomida	Schistosomatidae	Trichobilharzia	Trichobilharzia querquedulae	FJ174470
28S rRNA gene	Trematode Diplostomida	Diplostomida	Schistosomatidae	Trichobilharzia	Trichobilharzia szidati	FJ174476
28S rRNA gene	Trematode Diplostomida	Diplostomida	Schistosomatidae	Trichobilharzia	Trichobilharzia stagnicolae	FJ174479
28S rRNA gene	Trematode Diplostomida	Diplostomida	Schistosomatidae	Schistosoma	Schistosoma indicum	LC224107
28S rRNA gene	Trematode Diplostomida	Diplostomida	Schistosomatidae	Schistosoma	Schistosoma spindale	LC224106
28S rRNA gene	Trematode Diplostomida	Diplostomida	Schistosomatidae	Schistosoma	Schistosoma nasale	KR423864
28S rRNA gene	Trematode Diplostomida	Diplostomida	Schistosomatidae	Schistosoma	Schistosoma haematobium	EU567126
28S rRNA gene	Trematode Diplostomida	Diplostomida	Schistosomatidae	Schistosoma	Schistosoma intercalatum	DQ354362
28S rRNA gene	Trematode Diplostomida	Diplostomida	Schistosomatidae	Schistosoma	Schistosoma kisumuensis	FJ897154
28S rRNA gene	Trematode Diplostomida	Diplostomida	Schistosomatidae	Schistosoma	Schistosoma japonicum	Z46504
28S rRNA gene	Trematode Diplostomida	Diplostomida	Schistosomatidae	Schistosoma	Schistosoma mekongi	AY157253
28S rRNA gene	Cestode	Diphyllobothriidea	Diphyllobothriidae	Diphyllobothrium	Diphyllobothrium stemmacephalum	AF286943
28S rRNA gene	Cestode	Diphyllobothriidea	Diphyllobothriidae	Diphyllobothrium	Diphyllobothrium cordatum	MW601832
28S rRNA gene	Cestode	Diphyllobothriidea	Diphyllobothriidae	Diphyllobothrium	Diphyllobothrium latum	KY552817
28S rRNA gene	Cestode	Diphyllobothriidea	Diphyllobothriidae	Diphyllobothrium	Diphyllobothrium nihonkaiense	LC312467
28S rRNA gene	Cestode	Diphyllobothriidea	Diphyllobothriidae	Diphyllobothrium	Diphyllobothrium schistochilos	MW601833
28S rRNA gene	Cestode	Diphyllobothriidea	Diphyllobothriidae	Dibothriocephalus	Dibothriocephalus dendriticus	KY552814
28S rRNA gene	Cestode	Diphyllobothriidea	Diphyllobothriidae	Diplogonoporus	Diplogonoporus balaenopterae	KY552824
28S rRNA gene	Cestode	Diphyllobothriidea	Diphyllobothriidae	Adenocephalus	Adenocephalus pacificus	KY552810
28S rRNA gene	Cestode	Diphyllobothriidea	Diphyllobothriidae	Spirometra	Spirometra erinaceieuropaei	KY552835
28S rRNA gene	Cestode	Diphyllobothriidea	Diphyllobothriidae	Digramma	Digramma interrupta	DQ925325
28S rRNA gene	Cestode	Diphyllobothriidea	Diphyllobothriidae	Ligula	Ligula intestinalis	MW601835
28S rRNA gene	Cestode	Diphyllobothriidea	Diphyllobothriidae	Duthiersia	Duthiersia expansa	MW601840
28S rRNA gene	Cestode	Diphyllobothriidea	Diphyllobothriidae	Bothridium	Bothridium pithonis	MW601839
28S rRNA gene	Cestode	Diphyllobothriidea	Diphyllobothriidae	Schistocephalus	Schistocephalus solidus	AF286944
28S rRNA gene	Cestode	Diphyllobothriidea	Diphyllobothriidae	Schistocephalus	Schistocephalus pungitii	MW601838
28S rRNA gene	Cestode	Pseudophyllidea	Cephalochlamydidae	Cephalochlamys	Cephalochlamys namaquensis	MW601831
28S rRNA gene	Cestode	Cyclophyllidea	Hymenolepididae	Hymenolepis	Hymenolepis diminuta	HM138522
28S rRNA gene	Cestode	Cyclophyllidea	Hymenolepididae	Hymenolepis	Hymenolepis nana	KU748351
28S rRNA gene	Cestode	Cyclophyllidea	Mesocestoididae	Mesocestoides	Mesocestoides corti	AF286920
28S rRNA gene	Cestode	Cyclophyllidea	Anoplocephalidae	Mosgovoyia	Mosgovoyia pectinata	HM045013
28S rRNA gene	Cestode	Cyclophyllidea	Anoplocephalidae	Mosgovoyia	Mosgovoyia ctenoides	HM045016
28S rRNA gene	Cestode	Cyclophyllidea	Anoplocephalidae	Anoplocephala	Anoplocephala magna	AY586610
28S rRNA gene	Cestode	Cyclophyllidea	Anoplocephalidae	Anoplocephala	Anoplocephala perfoliata	AY569769
28S rRNA gene	Cestode	Cyclophyllidea	Anoplocephalidae	Paranoplocephala	Paranoplocephala etholeni	AY569774
28S rRNA gene	Cestode	Cyclophyllidea	Anoplocephalidae	Paranoplocephala	Paranoplocephala primordialis	AY569766
28S rRNA gene	Cestode	Cyclophyllidea	Anoplocephalidae	Paranoplocephala	Paranoplocephala macrocephala	AY586608
28S rRNA gene	Cestode	Cyclophyllidea	Anoplocephalidae	Paranoplocephala	Paranoplocephala serrata	AY569768
28S rRNA gene	Cestode	Cyclophyllidea	Anoplocephalidae	Paranoplocephala	Paranoplocephala kalelai	LC535234
28S rRNA gene	Cestode	Nippotaeniidea	Nippotaeniidae	Nippotaenia	Nippotaenia chaenogobii	AF286933
28S rRNA gene	Cestode	Phyllobothriidea	Phyllobothriidae	Clistobothrium	Clistobothrium montaukensis	LC195134
28S rRNA gene	Cestode	Phyllobothriidea	Phyllobothriidae	Scyphophyllidium	Scyphophyllidium cf giganteum	KF685901
28S rRNA gene	Cestode	Proteocephalidea	Proteocephalidae	Gangesia	Gangesia oligonchis	JX477451
28S rRNA gene	Cestode	Tetraphyllidea	Serendipidae	Duplicibothrium	Duplicibothrium cf minutum	FJ177136
28S rRNA gene	Cestode	Tetraphyllidea	Onchobothriidae	Potamotrygonocestus	Potamotrygonocestus cf fitzgeraldae	KF685773
28S rRNA gene	Cestode	Tetraphyllidea	Onchobothriidae	Acanthobothrium	Acanthobothrium hypermekkolpos	HQ917930
28S rRNA gene	Cestode	Tetraphyllidea	Onchobothriidae	Acanthobothrium	Acanthobothrium mattaylori	HQ917927
28S rRNA gene	Cestode	Tetraphyllidea	Onchobothriidae	Acanthobothrium	Acanthobothrium jeanneae	HQ917928
28S rRNA gene	Cestode	Caryophyllidea	Lytocestidae	Khawia	Khawia sinensis	JN004261
28S rRNA gene	Cestode	Caryophyllidea	Lytocestidae	Atractolytocestus	Atractolytocestus huronensis	JQ034115
28S rRNA gene	Cestode	Caryophyllidea	Caryophyllaeidae	Caryophyllaeus	Caryophyllaeus brachycollis	JQ034120
28S rRNA gene	Cestode	Caryophyllidea	Capingentidae	Breviscolex	Breviscolex orientalis	JQ034117
28S rRNA gene	Cestode	Bothriocephalidea	Bothriocephalidae	Senga	Senga lucknowensis	KR780891
28S rRNA gene	Cestode	Bothriocephalidea	Bothriocephalidae	Senga	Senga visakhapatnamensis	KR780890
28S rRNA gene	Cestode	Bothriocephalidea	Bothriocephalidae	Senga	Senga magna	KR780913
28S rRNA gene	Cestode	Bothriocephalidea	Bothriocephalidae	Schyzocotyle	Schyzocotyle nayarensis	KR780922
28S rRNA gene	Cestode	Bothriocephalidea	Bothriocephalidae	Schyzocotyle	Schyzocotyle acheilognathi	MK166770
ITS1	Nematode clade I	Trichocephalida	Trichuridae	Trichuris	Trichuris trichiura	GQ301555
ITS1	Nematode clade I	Trichocephalida	Trichuridae	Trichuris	Trichuris suis	AM993016
ITS1	Nematode clade I	Trichocephalida	Trichuridae	Trichuris	Trichuris ovis	JF680987
ITS1	Nematode clade I	Trichocephalida	Trichuridae	Trichuris	Trichuris discolor	KT630810
ITS1	Nematode clade I	Trichocephalida	Trichinellidae	Trichinella	Trichinella spiralis	KC006415
ITS1	Nematode clade I	Trichocephalida	Trichinellidae	Trichinella	Trichinella murrelli	KC006408
ITS1	Nematode clade I	Trichocephalida	Trichinellidae	Capillaria	Capillaria plica	KF836607
ITS1	Nematode clade I	Trichocephalida	Trichinellidae	Eucoleus	Eucoleus aerophilus	KJ188166
ITS1	Nematode clade III	Ascaridida	Ascarididae	Ascaris	Ascaris ovis	KU522455
ITS1	Nematode clade III	Ascaridida	Ascarididae	Ascaris	Ascaris lumbricoides	MF358963
ITS1	Nematode clade III	Ascaridida	Ascarididae	Ascaris	Ascaris suum	MF358950
ITS1	Nematode clade III	Ascaridida	Ascarididae	Toxascaris	Toxascaris leonina	AJ007456
ITS1	Nematode clade III	Ascaridida	Ascarididae	Baylisascaris	Baylisascaris procyonis	AJ007458
ITS1	Nematode clade III	Ascaridida	Ascarididae	Parascaris	Parascaris equorum	MF678787
ITS1	Nematode clade III	Ascaridida	Ascarididae	Ascaridia	Ascaridia galli	AM408550
ITS1	Nematode clade III	Ascaridida	Toxocaridae	Toxocara	Toxocara cati	JF837173
ITS1	Nematode clade III	Ascaridida	Toxocaridae	Toxocara	Toxocara canis	JF837169
ITS1	Nematode clade III	Ascaridida	Heterakidae	Heterakis	Heterakis spumosa	JX845278
ITS1	Nematode clade III	Ascaridida	Heterakidae	Heterakis	Heterakis isolonche	KM212953
ITS1	Nematode clade III	Ascaridida	Anisakidae	Anisakis	Anisakis pegreffii	KF512856
ITS1	Nematode clade III	Ascaridida	Anisakidae	Anisakis	Anisakis simplex	GU735486
ITS1	Nematode clade III	Ascaridida	Anisakidae	Contracaecum	Contracaecum pyripapillatum	AM940065
ITS1	Nematode clade III	Ascaridida	Anisakidae	Contracaecum	Contracaecum multipapillatum	FM210414
ITS1	Nematode clade III	Ascaridida	Anisakidae	Contracaecum	Contracaecum ogmorhini	AJ291470
ITS1	Nematode clade III	Ascaridida	Anisakidae	Contracaecum	Contracaecum variegatum	FM177536
ITS1	Nematode clade III	Ascaridida	Anisakidae	Contracaecum	Contracaecum rudolphii	AJ634783
ITS1	Nematode clade III	Ascaridida	Anisakidae	Contracaecum	Contracaecum eudyptulae	AJ007461
ITS1	Nematode clade III	Ascaridida	Anisakidae	Contracaecum	Contracaecum chubutensis	HQ389546
ITS1	Nematode clade III	Ascaridida	Anisakidae	Contracaecum	Contracaecum septentrionale	AJ634784
ITS1	Nematode clade III	Ascaridida	Anisakidae	Contracaecum	Contracaecum osculatum	AJ250411
ITS1	Nematode clade III	Ascaridida	Anisakidae	Contracaecum	Contracaecum bancrofti	EU839567
ITS1	Nematode clade III	Ascaridida	Anisakidae	Pseudoterranova	Pseudoterranova bulbosa	AJ413970
ITS1	Nematode clade III	Ascaridida	Anisakidae	Pseudoterranova	Pseudoterranova decipiens	KM273088
ITS1	Nematode clade III	Ascaridida	Anisakidae	Pseudoterranova	Pseudoterranova azarasi	AJ413973
ITS1	Nematode clade III	Ascaridida	Anisakidae	Pseudoterranova	Pseudoterranova krabbei	AJ413965
ITS1	Nematode clade III	Ascaridida	Anisakidae	Pseudoterranova	Pseudoterranova cattani	AJ413982
ITS1	Nematode clade III	Spirurida	Onchocercidae	Onchocerca	Onchocerca volvulus	AF228573
ITS1	Nematode clade III	Spirurida	Onchocercidae	Dirofilaria	Dirofilaria repens	AB973229
ITS1	Nematode clade III	Spirurida	Onchocercidae	Dirofilaria	Dirofilaria immitis	AB973231
ITS1	Nematode clade III	Spirurida	Onchocercidae	Brugia	Brugia malayi	JQ327149
ITS1	Nematode clade III	Spirurida	Onchocercidae	Brugia	Brugia pahangi	EU373647
ITS1	Nematode clade III	Spirurida	Onchocercidae	Wuchereria	Wuchereria bancrofti	AY621478
ITS1	Nematode clade III	Spirurida	Onchocercidae	Mansonella	Mansonella perstans	DQ995498
ITS1	Nematode clade III	Spirurida	Onchocercidae	Mansonella	Mansonella ozzardi	AF228564
ITS1	Nematode clade III	Spirurida	Onchocercidae	Loa	Loa loa	EU272176
ITS1	Nematode clade III	Spirurida	Onchocercidae	Acanthocheilonema	Acanthocheilonema spirocauda	HG005138
ITS1	Nematode clade III	Spirurida	Thelaziidae	Thelazia	Thelazia lacrymalis	AY208137
ITS1	Nematode clade III	Spirurida	Thelaziidae	Thelazia	Thelazia skrjabini	AF337896
ITS1	Nematode clade III	Spirurida	Thelaziidae	Thelazia	Thelazia gulosa	AF337897
ITS1	Nematode clade III	Spirurida	Thelaziidae	Thelazia	Thelazia callipaeda	AY207464
ITS1	Nematode clade III	Spirurida	Thelaziidae	Thelazia	Thelazia rhodesi	AF337895
ITS1	Nematode clade III	Spirurida	Thelaziidae	Spirocerca	Spirocerca vulpis	MH630246
ITS1	Nematode clade III	Spirurida	Thelaziidae	Spirocerca	Spirocerca lupi	MH630233
ITS1	Nematode clade III	Spirurida	Camallanidae	Camallanus	Camallanus cotti	EU599013
ITS1	Nematode clade III	Spirurida	Camallanidae	Camallanus	Camallanus hypophthalmichthys	DQ403233
ITS1	Nematode clade III	Spirurida	Gongylonematidae	Gongylonema	Gongylonema pulchrum	AB495401
ITS1	Nematode clade III	Spirurida	Gongylonematidae	Gongylonema	Gongylonema neoplasticum	LC331000
ITS1	Nematode clade III	Spirurida	Philometridae	Philometroides	Philometroides cyprini	DQ076697
ITS1	Nematode clade III	Spirurida	Philometridae	Philometroides	Philometroides carassii	DQ076693
ITS1	Nematode clade III	Spirurida	Philometridae	Philometroides	Philometroides fulvidraconi	DQ076694
ITS1	Nematode clade III	Spirurida	Philometridae	Philometroides	Philometroides ganzhounensis	DQ076691
ITS1	Nematode clade III	Spirurida	Gnathostomatidae	Gnathostoma	Gnathostoma nipponicum	AB181157
ITS1	Nematode clade III	Spirurida	Gnathostomatidae	Gnathostoma	Gnathostoma spinigerum	AB181155
ITS1	Nematode clade III	Spirurida	Gnathostomatidae	Gnathostoma	Gnathostoma doloresi	AB181156
ITS1	Nematode clade V	Strongylida	Haemonchidae	Haemonchus	Haemonchus contortus	AB908962
ITS1	Nematode clade V	Strongylida	Haemonchidae	Haemonchus	Haemonchus placei	AF044929
ITS1	Nematode clade V	Strongylida	Haemonchidae	Teladorsagia	Teladorsagia circumcincta	KC295420
ITS1	Nematode clade V	Strongylida	Haemonchidae	Teladorsagia	Teladorsagia trifurcata	JQ889797
ITS1	Nematode clade V	Strongylida	Haemonchidae	Marshallagia	Marshallagia marshalli	MG011724
ITS1	Nematode clade V	Strongylida	Haemonchidae	Mecistocirrus	Mecistocirrus digitatus	AB222060
ITS1	Nematode clade V	Strongylida	Cooperiidae	Cooperia	Cooperia oncophora	AB245043
ITS1	Nematode clade V	Strongylida	Trichostrongylidae	Trichostrongylus	Trichostrongylus colubriformis	AB908960
ITS1	Nematode clade V	Strongylida	Heligomonellidae	Nippostrongylus	Nippostrongylus brasiliensis	AY332646
ITS1	Nematode clade V	Strongylida	Angiostrongylidae	Angiostrongylus	Angiostrongylus costaricensis	GU587746
ITS1	Nematode clade V	Strongylida	Angiostrongylidae	Angiostrongylus	Angiostrongylus vasorum	GU733324
ITS1	Nematode clade V	Strongylida	Angiostrongylidae	Angiostrongylus	Angiostrongylus cantonensis	GU587760
ITS1	Nematode clade V	Strongylida	Angiostrongylidae	Angiostrongylus	Angiostrongylus mackerrasae	KP776411
ITS1	Nematode clade V	Strongylida	Angiostrongylidae	Aelurostrongylus	Aelurostrongylus abstrusus	KX518353
ITS1	Nematode clade V	Strongylida	Molineidae	Nematodirus	Nematodirus helvetianus	KC580753
ITS1	Nematode clade V	Strongylida	Molineidae	Nematodirus	Nematodirus oiratianus	KC580739
ITS1	Nematode clade V	Strongylida	Molineidae	Nematodirus	Nematodirus spathiger	KC580746
ITS1	Nematode clade V	Strongylida	Molineidae	Nematodirus	Nematodirus battus	JF345079
ITS1	Nematode clade V	Strongylida	Strongylidae	Coronocyclus	Coronocyclus labiatus	MH636325
ITS1	Nematode clade V	Strongylida	Strongylidae	Cylicostephanus	Cylicostephanus longibursatus	AJ228240
ITS1	Nematode clade V	Strongylida	Strongylidae	Cylicostephanus	Cylicostephanus calicatus	AJ228238
ITS1	Nematode clade V	Strongylida	Strongylidae	Cylicostephanus	Cylicostephanus bidentatus	AJ228237
ITS1	Nematode clade V	Strongylida	Strongylidae	Cylicostephanus	Cylicostephanus minutus	AJ005831
ITS1	Nematode clade V	Strongylida	Strongylidae	Cylicocyclus	Cylicocyclus elongatus	JQ906417
ITS1	Nematode clade V	Strongylida	Strongylidae	Cylicocyclus	Cylicocyclus nassatus	KX819274
ITS1	Nematode clade V	Strongylida	Strongylidae	Cylicocyclus	Cylicocyclus adersi	JQ906411
ITS1	Nematode clade V	Strongylida	Strongylidae	Cylicocyclus	Cylicocyclus ashworthi	JQ906413
ITS1	Nematode clade V	Strongylida	Strongylidae	Cylicocyclus	Cylicocyclus leptostomus	KP693432
ITS1	Nematode clade V	Strongylida	Strongylidae	Cylicocyclus	Cylicocyclus radiatus	JQ906424
ITS1	Nematode clade V	Strongylida	Strongylidae	Cylicocyclus	Cylicocyclus insigne	JQ906419
ITS1	Nematode clade V	Strongylida	Strongylidae	Cylicocyclus	Cylicocyclus auriculatus	JQ906416
ITS1	Nematode clade V	Strongylida	Strongylidae	Cylicocyclus	Cylicocyclus ultrajectinus	KP693431
ITS1	Nematode clade V	Strongylida	Strongylidae	Cylicodontophorus	Cylicodontophorus bicoronatus	AJ228243
ITS1	Nematode clade V	Strongylida	Strongylidae	Cylicodontophorus	Cylicodontophorus mettami	AJ228244
ITS1	Nematode clade V	Strongylida	Strongylidae	Triodontophorus	Triodontophorus serratus	KR296738
ITS1	Nematode clade V	Strongylida	Strongylidae	Triodontophorus	Triodontophorus brevicauda	KR296737
ITS1	Nematode clade V	Strongylida	Strongylidae	Triodontophorus	Triodontophorus nipponicus	KR296739
ITS1	Nematode clade V	Strongylida	Strongylidae	Poteriostomum	Poteriostomum imparidentatum	KY495604
ITS1	Nematode clade V	Strongylida	Strongylidae	Poteriostomum	Poteriostomum ratzii	KP693434
ITS1	Nematode clade V	Strongylida	Ancylostomatidae	Bunostomum	Bunostomum sp	HQ844234
ITS1	Nematode clade V	Strongylida	Ancylostomatidae	Ancylostoma	Ancylostoma duodenale	EU344797
ITS1	Nematode clade V	Strongylida	Ancylostomatidae	Ancylostoma	Ancylostoma ceylanicum	KM066110
ITS1	Nematode clade V	Strongylida	Ancylostomatidae	Ancylostoma	Ancylostoma caninum	Y19181
ITS1	Nematode clade V	Strongylida	Ancylostomatidae	Ancylostoma	Ancylostoma tubaeforme	JQ812691
ITS1	Nematode clade V	Strongylida	Ancylostomatidae	Uncinaria	Uncinaria sanguinis	KF690670
ITS1	Nematode clade V	Strongylida	Ancylostomatidae	Necator	Necator americanus	AF217891
ITS1	Nematode clade V	Strongylida	Chabertiidae	Oesophagostomum	Oesophagostomum asperum	JX188469
ITS1	Nematode clade V	Strongylida	Chabertiidae	Oesophagostomum	Oesophagostomum venulosum	HQ283349
ITS1	Nematode clade V	Strongylida	Chabertiidae	Oesophagostomum	Oesophagostomum stephanostomum	AB821029
ITS1	Nematode clade V	Strongylida	Chabertiidae	Oesophagostomum	Oesophagostomum columbianum	JX188473
ITS1	Nematode clade V	Strongylida	Chabertiidae	Chabertia	Chabertia ovina	KF913471
ITS1	Nematode clade V	Strongylida	Chabertiidae	Chabertia	Chabertia erschowi	KF913454
ITS1	Nematode clade V	Strongylida	Chabertiidae	Paramacropostrongylus	Paramacropostrongylus typicus	MT170003
ITS1	Nematode clade V	Strongylida	Chabertiidae	Hypodontus	Hypodontus macropi	MT396208
ITS1	Trematode Plagiorchiida	Opisthorchiata	Opisthorchiidae	Opisthorchis	Opisthorchis viverrini	EU038153
ITS1	Trematode Plagiorchiida	Opisthorchiata	Opisthorchiidae	Opisthorchis	Opisthorchis felineus	EU038134
ITS1	Trematode Plagiorchiida	Opisthorchiata	Opisthorchiidae	Clonorchis	Clonorchis sinensis	JQ048576
ITS1	Trematode Plagiorchiida	Opisthorchiata	Opisthorchiidae	Metorchis	Metorchis bilis	EU038154
ITS1	Trematode Plagiorchiida	Opisthorchiata	Opisthorchiidae	Metorchis	Metorchis xanthosomus	KY356540
ITS1	Trematode Plagiorchiida	Opisthorchiata	Opisthorchiidae	Amphimerus	Amphimerus sp.	MK238505
ITS1	Trematode Plagiorchiida	Opisthorchiata	Heterophyidae	Metagonimus	Metagonimus suifunensis	KX387524
ITS1	Trematode Plagiorchiida	Opisthorchiata	Heterophyidae	Metagonimus	Metagonimus yokogawai	KJ631740
ITS1	Trematode Plagiorchiida	Opisthorchiata	Heterophyidae	Metagonimus	Metagonimus pusillus	MF407173
ITS1	Trematode Plagiorchiida	Opisthorchiata	Heterophyidae	Haplorchis	Haplorchis pumilio	KX815125
ITS1	Trematode Plagiorchiida	Opisthorchiata	Heterophyidae	Haplorchis	Haplorchis taichui	KX815126
ITS1	Trematode Plagiorchiida	Echinostomata	Echinostomatidae	Echinostoma	Echinostoma paraensei	AF336234
ITS1	Trematode Plagiorchiida	Echinostomata	Echinostomatidae	Echinostoma	Echinostoma caproni	AJ564382
ITS1	Trematode Plagiorchiida	Echinostomata	Echinostomatidae	Echinostoma	Echinostoma revolutum	AY168930
ITS1	Trematode Plagiorchiida	Echinostomata	Echinostomatidae	Hypoderaeum	Hypoderaeum conoideum	AJ564385
ITS1	Trematode Plagiorchiida	Echinostomata	Echinochasmidae	Echinochasmus	Echinochasmus sp.	KT989667
ITS1	Trematode Plagiorchiida	Echinostomata	Cyclocoelidae	Uvitellina	Uvitellina sp.	MK227162
ITS1	Trematode Plagiorchiida	Echinostomata	Fasciolidae	Fasciola	Fasciola gigantica	MN970008
ITS1	Trematode Plagiorchiida	Echinostomata	Fasciolidae	Fasciola	Fasciola hepatica	MN970007
ITS1	Trematode Plagiorchiida	Echinostomata	Fasciolidae	Fasciola	Fasciola jacksoni	MN970006
ITS1	Trematode Plagiorchiida	Echinostomata	Fasciolidae	Fascioloides	Fascioloides magna	EF534991
ITS1	Trematode Plagiorchiida	Troglotremata	Troglotrematidae	Paragonimus	Paragonimus kellicotti	HQ900670
ITS1	Trematode Plagiorchiida	Troglotremata	Troglotrematidae	Paragonimus	Paragonimus westermani	AF040935
ITS1	Trematode Plagiorchiida	Troglotremata	Troglotrematidae	Paragonimus	Paragonimus ohirai	AF040931
ITS1	Trematode Plagiorchiida	Xiphidiata	Dicrocoeliidae	Dicrocoelium	Dicrocoelium dendriticum	KC774524
ITS1	Trematode Plagiorchiida	Xiphidiata	Dicrocoeliidae	Dicrocoelium	Dicrocoelium chinensis	KF734795
ITS1	Trematode Plagiorchiida	Xiphidiata	Plagiorchiidae	Plagiorchis	Plagiorchis maculosus	MK641808
ITS1	Trematode Plagiorchiida	Xiphidiata	Plagiorchiidae	Plagiorchis	Plagiorchis elegans	AF151952
ITS1	Trematode Plagiorchiida	Xiphidiata	Plagiorchiidae	Plagiorchis	Plagiorchis muelleri	AF151948
ITS1	Trematode Plagiorchiida	Xiphidiata	Plagiorchiidae	Plagiorchis	Plagiorchis vespertilionis	AF151951
ITS1	Trematode Plagiorchiida	Xiphidiata	Plagiorchiidae	Plagiorchis	Plagiorchis koreanus	AF151946
ITS1	Trematode Plagiorchiida	Xiphidiata	Haematoloechidae	Haematoloechus	Haematoloechus longiplexus	AF316154
ITS1	Trematode Plagiorchiida	Xiphidiata	Haematoloechidae	Haematoloechus	Haematoloechus variegatus	AF316159
ITS1	Trematode Plagiorchiida	Xiphidiata	Haematoloechidae	Haematoloechus	Haematoloechus breviplexus	AF387796
ITS1	Trematode Plagiorchiida	Xiphidiata	Brachycladiidae	Brachycladium	Brachycladium goliath	KR703279
ITS1	Trematode Plagiorchiida	Xiphidiata	Prosthogonimidae	Prosthogonimus	Prosthogonimus cuneatus	MW376724
ITS1	Trematode Plagiorchiida	Pronocephalata	Diplodiscidae	Diplodiscus	Diplodiscus mehrai	KX506857
ITS1	Trematode Plagiorchiida	Pronocephalata	Diplodiscidae	Diplodiscus	Diplodiscus japonicus	KX506855
ITS1	Trematode Diplostomida	Diplostomida	Strigeidae	Apharyngostrigea	Apharyngostrigea pipientis	MT677870
ITS1	Trematode Diplostomida	Diplostomida	Strigeidae	Cotylurus	Cotylurus marcogliesei	MH521248
ITS1	Trematode Diplostomida	Diplostomida	Strigeidae	Cardiocephaloides	Cardiocephaloides medioconiger	MH521247
ITS1	Trematode Diplostomida	Diplostomida	Diplostomidae	Tylodelphys	Tylodelphys cerebralis	KX817188
ITS1	Trematode Diplostomida	Diplostomida	Diplostomidae	Tylodelphys	Tylodelphys immer	MH521252
ITS1	Trematode Diplostomida	Diplostomida	Diplostomidae	Diplostomum	Diplostomum ardeae	MT259036
ITS1	Trematode Diplostomida	Diplostomida	Diplostomidae	Diplostomum	Diplostomum pseudospathaceum	KR269766
ITS1	Trematode Diplostomida	Diplostomida	Diplostomidae	Posthodiplostomum	Posthodiplostomum centrarchi	MH521251
ITS1	Trematode Diplostomida	Diplostomida	Diplostomidae	Hysteromorpha	Hysteromorpha triloba	MH521250
ITS1	Trematode Diplostomida	Diplostomida	Cyathocotylidae	Cyathocotyle	Cyathocotyle prussica	MH521249
ITS1	Trematode Diplostomida	Diplostomida	Schistosomatidae	Trichobilharzia	Trichobilharzia szidati	KT271757
ITS1	Trematode Diplostomida	Diplostomida	Schistosomatidae	Trichobilharzia	Trichobilharzia regenti	AF263829
ITS1	Trematode Diplostomida	Diplostomida	Schistosomatidae	Schistosoma	Schistosoma mansoni	KX011042
ITS1	Trematode Diplostomida	Diplostomida	Schistosomatidae	Schistosoma	Schistosoma haematobium	GU257398
ITS1	Trematode Diplostomida	Diplostomida	Schistosomatidae	Schistosoma	Schistosoma japonicum	FJ852573
ITS1	Trematode Diplostomida	Diplostomida	Schistosomatidae	Schistosoma	Schistosoma mekongi	U89871
ITS1	Trematode Diplostomida	Diplostomida	Clinostomidae	Clinostomum	Clinostomum marginatum	JN108032
ITS1	Trematode Diplostomida	Diplostomida	Clinostomidae	Clinostomum	Clinostomum complanatum	JF718629
ITS1	Cestode	Diphyllobothriidea	Diphyllobothriidae	Diphyllobothrium	Diphyllobothrium dendriticum	JN153018
ITS1	Cestode	Diphyllobothriidea	Diphyllobothriidae	Diphyllobothrium	Diphyllobothrium latum	KF218251
ITS1	Cestode	Diphyllobothriidea	Diphyllobothriidae	Diphyllobothrium	Diphyllobothrium nihonkaiense	AB288368
ITS1	Cestode	Diphyllobothriidea	Diphyllobothriidae	Diphyllobothrium	Diphyllobothrium schistochilos	MW601833
ITS1	Cestode	Diphyllobothriidea	Diphyllobothriidae	Diphyllobothrium	Diphyllobothrium cordatum	MW601832
ITS1	Cestode	Diphyllobothriidea	Diphyllobothriidae	Diplogonoporus	Diplogonoporus grandis	AB298514
ITS1	Cestode	Diphyllobothriidea	Diphyllobothriidae	Diplogonoporus	Diplogonoporus balaenopterae	AB449355
ITS1	Cestode	Diphyllobothriidea	Diphyllobothriidae	Schistocephalus	Schistocephalus solidus	MW601837
ITS1	Cestode	Diphyllobothriidea	Diphyllobothriidae	Schistocephalus	Schistocephalus pungitii	MW601838
ITS1	Cestode	Diphyllobothriidea	Diphyllobothriidae	Ligula	Ligula intestinalis	MW601835
ITS1	Cestode	Diphyllobothriidea	Diphyllobothriidae	Bothridium	Bothridium pithonis	MW601839
ITS1	Cestode	Diphyllobothriidea	Diphyllobothriidae	Duthiersia	Duthiersia expansa	MW601840
ITS1	Cestode	Pseudophyllidea	Cephalochlamydidae	Cephalochlamys	Cephalochlamys namaquensis	MW601831
ITS1	Cestode	Cyclophyllidea	Taeniidae	Taenia	Taenia hydatigena	MH587167
ITS1	Cestode	Cyclophyllidea	Taeniidae	Taenia	Taenia pisiformis	JX317672
ITS1	Cestode	Cyclophyllidea	Taeniidae	Taenia	Taenia saginata	AY392045
ITS1	Cestode	Cyclophyllidea	Taeniidae	Taenia	Taenia asiatica	KJ207075
ITS1	Cestode	Cyclophyllidea	Taeniidae	Taenia	Taenia solium	KJ207061
ITS1	Cestode	Cyclophyllidea	Taeniidae	Echinococcus	Echinococcus multilocularis	AJ237778
ITS1	Cestode	Cyclophyllidea	Taeniidae	Echinococcus	Echinococcus ortleppi	AJ237774
ITS1	Cestode	Cyclophyllidea	Taeniidae	Echinococcus	Echinococcus canadensis	KP866147
ITS1	Cestode	Cyclophyllidea	Taeniidae	Echinococcus	Echinococcus vogeli	AJ237780
ITS1	Cestode	Cyclophyllidea	Taeniidae	Echinococcus	Echinococcus oligarthrus	AJ237779
ITS1	Cestode	Cyclophyllidea	Taeniidae	Echinococcus	Echinococcus granulosus	AF132701
ITS1	Cestode	Cyclophyllidea	Dipylidiidae	Dipylidium	Dipylidium caninum	AM491339
ITS1	Cestode	Cyclophyllidea	Mesocestoididae	Mesocestoides	Mesocestoides sp	KP941433
ITS1	Cestode	Cyclophyllidea	Hymenolepididae	Hymenolepis	Hymenolepis diminuta	AF461125
ITS1	Cestode	Cyclophyllidea	Hymenolepididae	Hymenolepis	Hymenolepis nana	AF461124
ITS1	Cestode	Cyclophyllidea	Hymenolepididae	Pseudanoplocephala	Pseudanoplocephala crawfordi	KJ150726
ITS1	Cestode	Cyclophyllidea	Anoplocephalidae	Anoplocephala	Anoplocephala magna	KJ934711
ITS1	Cestode	Cyclophyllidea	Anoplocephalidae	Anoplocephala	Anoplocephala perfoliata	AY752646
ITS1	Cestode	Cyclophyllidea	Anoplocephalidae	Paranoplocephala	Paranoplocephala mamillana	AJ578155
ITS1	Cestode	Cyclophyllidea	Anoplocephalidae	Paranoplocephala	Paranoplocephala primordialis	AY752662
ITS1	Cestode	Cyclophyllidea	Anoplocephalidae	Moniezia	Moniezia expansa	AB367793
ITS1	Cestode	Cyclophyllidea	Anoplocephalidae	Moniezia	Moniezia benedeni	AB367792
ITS1	Cestode	Cyclophyllidea	Anoplocephalidae	Mosgovoyia	Mosgovoyia pectinata	AY752650
ITS1	Cestode	Caryophyllidea	Lytocestidae	Khawia	Khawia sinensis	JX661273
ITS1	Cestode	Caryophyllidea	Lytocestidae	Atractolytocestus	Atractolytocestus huronensis	FJ475088
ITS1	Cestode	Bothriocephalidea	Bothriocephalidae	Schyzocotyle	Schyzocotyle acheilognathi	KX346611
ITS1	Cestode	Bothriocephalidea	Bothriocephalidae	Schyzocotyle	Schyzocotyle nayarensis	KX060598
ITS1	Cestode	Phyllobothriidea	Phyllobothriidae	Clistobothrium	Clistobothrium sp.	KU724058
ITS2	Nematode clade I	Trichocephalida	Trichuridae	Trichuris	Trichuris trichiura	GQ301555
ITS2	Nematode clade I	Trichocephalida	Trichuridae	Trichuris	Trichuris suis	AM993014
ITS2	Nematode clade I	Trichocephalida	Trichuridae	Trichuris	Trichuris ovis	JF680987
ITS2	Nematode clade I	Trichocephalida	Trichuridae	Trichuris	Trichuris discolor	KT630810
ITS2	Nematode clade I	Trichocephalida	Trichuridae	Trichuris	Trichuris muris	KU575094
ITS2	Nematode clade I	Trichocephalida	Trichinellidae	Trichinella	Trichinella spiralis	KC006415
ITS2	Nematode clade I	Trichocephalida	Trichinellidae	Trichinella	Trichinella nelsoni	AY851272
ITS2	Nematode clade I	Trichocephalida	Trichinellidae	Trichinella	Trichinella murrelli	KC006410
ITS2	Nematode clade I	Trichocephalida	Trichinellidae	Trichinella	Trichinella britovi	AY851268
ITS2	Nematode clade I	Trichocephalida	Trichinellidae	Trichinella	Trichinella patagoniensis	MF628274
ITS2	Nematode clade I	Trichocephalida	Trichinellidae	Trichinella	Trichinella zimbabwensis	AY851276
ITS2	Nematode clade I	Trichocephalida	Trichinellidae	Trichinella	Trichinella papuae	AY851275
ITS2	Nematode clade I	Trichocephalida	Trichinellidae	Trichinella	Trichinella pseudospiralis	AY851269
ITS2	Nematode clade I	Trichocephalida	Capillaridae	Eucoleus	Eucoleus aerophilus	KJ188166
ITS2	Nematode clade I	Trichocephalida	Capillaridae	Capillaria	Capillaria plica	KF836607
ITS2	Nematode clade III	Ascaridida	Ascarididae	Ascaris	Ascaris ovis	KU522455
ITS2	Nematode clade III	Ascaridida	Ascarididae	Ascaris	Ascaris lumbricoides	MF358961
ITS2	Nematode clade III	Ascaridida	Ascarididae	Ascaris	Ascaris suum	MF358962
ITS2	Nematode clade III	Ascaridida	Ascarididae	Baylisascaris	Baylisascaris transfuga	MW026411
ITS2	Nematode clade III	Ascaridida	Ascarididae	Baylisascaris	Baylisascaris schroederi	JN210911
ITS2	Nematode clade III	Ascaridida	Ascarididae	Baylisascaris	Baylisascaris procyonis	AB051231
ITS2	Nematode clade III	Ascaridida	Ascarididae	Baylisascaris	Baylisascaris venezuelensis	KX151727
ITS2	Nematode clade III	Ascaridida	Ascarididae	Toxascaris	Toxascaris ailuri	EU642820
ITS2	Nematode clade III	Ascaridida	Ascarididae	Toxascaris	Toxascaris leonina	JF837179
ITS2	Nematode clade III	Ascaridida	Ascarididae	Parascaris	Parascaris equorum	MF678787
ITS2	Nematode clade III	Ascaridida	Toxocaridae	Toxocara	Toxocara cati	JF837173
ITS2	Nematode clade III	Ascaridida	Toxocaridae	Toxocara	Toxocara malaysiensis	AM231609
ITS2	Nematode clade III	Ascaridida	Toxocaridae	Toxocara	Toxocara canis	JF837169
ITS2	Nematode clade III	Ascaridida	Anisakidae	Anisakis	Anisakis pegreffii	KF512856
ITS2	Nematode clade III	Ascaridida	Anisakidae	Anisakis	Anisakis simplex	GU735487
ITS2	Nematode clade III	Ascaridida	Anisakidae	Pseudoterranova	Pseudoterranova cattani	AJ413984
ITS2	Nematode clade III	Ascaridida	Anisakidae	Pseudoterranova	Pseudoterranova azarasi	AB576757
ITS2	Nematode clade III	Ascaridida	Anisakidae	Pseudoterranova	Pseudoterranova decipiens	KM273088
ITS2	Nematode clade III	Ascaridida	Anisakidae	Contracaecum	Contracaecum variegatum	FM177541
ITS2	Nematode clade III	Ascaridida	Anisakidae	Contracaecum	Contracaecum ogmorhini	MW315532
ITS2	Nematode clade III	Ascaridida	Anisakidae	Contracaecum	Contracaecum rudolphii	AJ634910
ITS2	Nematode clade III	Ascaridida	Anisakidae	Contracaecum	Contracaecum eudyptulae	FM177577
ITS2	Nematode clade III	Ascaridida	Anisakidae	Contracaecum	Contracaecum chubutensis	HQ389548
ITS2	Nematode clade III	Ascaridida	Anisakidae	Contracaecum	Contracaecum septentrionale	AJ634787
ITS2	Nematode clade III	Ascaridida	Anisakidae	Contracaecum	Contracaecum microcephalum	FM177530
ITS2	Nematode clade III	Ascaridida	Anisakidae	Contracaecum	Contracaecum multipapillatum	FM210416
ITS2	Nematode clade III	Ascaridida	Anisakidae	Contracaecum	Contracaecum osculatum	JX467661
ITS2	Nematode clade III	Ascaridida	Anisakidae	Contracaecum	Contracaecum pyripapillatum	FM210418
ITS2	Nematode clade III	Spirurida	Onchocercidae	Onchocerca	Onchocerca volvulus	AF228574
ITS2	Nematode clade III	Spirurida	Onchocercidae	Onchocerca	Onchocerca ochengi	DQ317661
ITS2	Nematode clade III	Spirurida	Onchocercidae	Dirofilaria	Dirofilaria immitis	EU182329
ITS2	Nematode clade III	Spirurida	Onchocercidae	Dirofilaria	Dirofilaria repens	AY693808
ITS2	Nematode clade III	Spirurida	Onchocercidae	Brugia	Brugia pahangi	EU373655
ITS2	Nematode clade III	Spirurida	Onchocercidae	Brugia	Brugia malayi	EU373608
ITS2	Nematode clade III	Spirurida	Onchocercidae	Acanthocheilonema	Acanthocheilonema spirocauda	HG005138
ITS2	Nematode clade III	Spirurida	Onchocercidae	Acanthocheilonema	Acanthocheilonema reconditum	GU593976
ITS2	Nematode clade III	Spirurida	Onchocercidae	Mansonella	Mansonella ozzardi	AF228561
ITS2	Nematode clade III	Spirurida	Camallanidae	Camallanus	Camallanus hypophthalmichthys	DQ403233
ITS2	Nematode clade III	Spirurida	Camallanidae	Camallanus	Camallanus cotti	DQ403223
ITS2	Nematode clade III	Spirurida	Philometridae	Philometroides	Philometroides cyprini	DQ076697
ITS2	Nematode clade III	Spirurida	Philometridae	Philometroides	Philometroides carassii	DQ076693
ITS2	Nematode clade III	Spirurida	Philometridae	Philometroides	Philometroides fulvidraconi	DQ076694
ITS2	Nematode clade III	Spirurida	Philometridae	Philometroides	Philometroides ganzhounensis	DQ076691
ITS2	Nematode clade III	Spirurida	Gnathostomatidae	Gnathostoma	Gnathostoma doloresi	AB181156
ITS2	Nematode clade III	Spirurida	Gnathostomatidae	Gnathostoma	Gnathostoma spinigerum	KP784333
ITS2	Nematode clade III	Spirurida	Gnathostomatidae	Gnathostoma	Gnathostoma nipponicum	AB181157
ITS2	Nematode clade III	Spirurida	Gongylonematidae	Gongylonema	Gongylonema neoplasticum	LC331000
ITS2	Nematode clade V	Strongylida	Haemonchidae	Haemonchus	Haemonchus contortus	EU084691
ITS2	Nematode clade V	Strongylida	Haemonchidae	Marshallagia	Marshallagia occidentalis	AH010211
ITS2	Nematode clade V	Strongylida	Haemonchidae	Marshallagia	Marshallagia marshalli	MG011724
ITS2	Nematode clade V	Strongylida	Haemonchidae	Teladorsagia	Teladorsagia circumcincta	KC295420
ITS2	Nematode clade V	Strongylida	Haemonchidae	Teladorsagia	Teladorsagia trifurcata	JQ889797
ITS2	Nematode clade V	Strongylida	Haemonchidae	Mecistocirrus	Mecistocirrus digitatus	AB222060
ITS2	Nematode clade V	Strongylida	Trichostrongylidae	Trichostrongylus	Trichostrongylus colubriformis	AB908960
ITS2	Nematode clade V	Strongylida	Trichostrongylidae	Trichostrongylus	Trichostrongylus axei	KC337066
ITS2	Nematode clade V	Strongylida	Cooperiidae	Cooperia	Cooperia punctata	AB534602
ITS2	Nematode clade V	Strongylida	Cooperiidae	Cooperia	Cooperia oncophora	AB534601
ITS2	Nematode clade V	Strongylida	Heligomonellidae	Nippostrongylus	Nippostrongylus brasiliensis	AY333380
ITS2	Nematode clade V	Strongylida	Molineidae	Nematodirus	Nematodirus battus	JF345079
ITS2	Nematode clade V	Strongylida	Ancylostomatidae	Necator	Necator americanus	KM891738
ITS2	Nematode clade V	Strongylida	Ancylostomatidae	Bunostomum	Bunostomum sp	HQ844234
ITS2	Nematode clade V	Strongylida	Ancylostomatidae	Uncinaria	Uncinaria sanguinis	KF690670
ITS2	Nematode clade V	Strongylida	Ancylostomatidae	Ancylostoma	Ancylostoma duodenale	MG271919
ITS2	Nematode clade V	Strongylida	Ancylostomatidae	Ancylostoma	Ancylostoma tubaeforme	JQ812691
ITS2	Nematode clade V	Strongylida	Ancylostomatidae	Ancylostoma	Ancylostoma caninum	JQ812694
ITS2	Nematode clade V	Strongylida	Ancylostomatidae	Ancylostoma	Ancylostoma ceylanicum	KM066110
ITS2	Nematode clade V	Strongylida	Chabertiidae	Oesophagostomum	Oesophagostomum asperum	AB971665
ITS2	Nematode clade V	Strongylida	Chabertiidae	Oesophagostomum	Oesophagostomum venulosum	HQ283349
ITS2	Nematode clade V	Strongylida	Chabertiidae	Oesophagostomum	Oesophagostomum stephanostomum	AB821031
ITS2	Nematode clade V	Strongylida	Chabertiidae	Oesophagostomum	Oesophagostomum muntiacum	LC415112
ITS2	Nematode clade V	Strongylida	Chabertiidae	Chabertia	Chabertia erschowi	KF913451
ITS2	Nematode clade V	Strongylida	Chabertiidae	Chabertia	Chabertia ovina	KF913471
ITS2	Nematode clade V	Strongylida	Chabertiidae	Paramacropostrongylus	Paramacropostrongylus toraliformis	Y10799
ITS2	Nematode clade V	Strongylida	Strongylidae	Cylicocyclus	Cylicocyclus elongatus	AF447751
ITS2	Nematode clade V	Strongylida	Strongylidae	Cylicocyclus	Cylicocyclus insigne	AF447762
ITS2	Nematode clade V	Strongylida	Strongylidae	Cyathostomum	Cyathostomum pateratum	AF263496
ITS2	Nematode clade V	Strongylida	Strongylidae	Triodontophorus	Triodontophorus serratus	AF263498
ITS2	Nematode clade V	Strongylida	Angiostrongylidae	Angiostrongylus	Angiostrongylus vasorum	EU627596
ITS2	Nematode clade V	Strongylida	Angiostrongylidae	Aelurostrongylus	Aelurostrongylus abstrusus	EU034168
ITS2	Nematode clade V	Strongylida	Metastrongylidae	Metastrongylus	Metastrongylus elongatus	AJ305381
ITS2	Nematode clade V	Strongylida	Metastrongylidae	Metastrongylus	Metastrongylus salmi	AJ305399
ITS2	Nematode clade V	Strongylida	Metastrongylidae	Metastrongylus	Metastrongylus pudendotectus	AJ305389
ITS2	Nematode clade V	Strongylida	Filaroididae	Parafilaroides	Parafilaroides gymnurus	FJ787304
ITS2	Trematode Plagiorchiida	Opisthorchiata	Opisthorchiidae	Opisthorchis	Opisthorchis felineus	EF688139
ITS2	Trematode Plagiorchiida	Opisthorchiata	Opisthorchiidae	Opisthorchis	Opisthorchis viverrini	KF577571
ITS2	Trematode Plagiorchiida	Opisthorchiata	Opisthorchiidae	Clonorchis	Clonorchis sinensis	MF319653
ITS2	Trematode Plagiorchiida	Opisthorchiata	Opisthorchiidae	Metorchis	Metorchis ussuriensis	KP222497
ITS2	Trematode Plagiorchiida	Opisthorchiata	Opisthorchiidae	Amphimerus	Amphimerus sp	MK238505
ITS2	Trematode Plagiorchiida	Opisthorchiata	Heterophyidae	Haplorchis	Haplorchis yokogawai	HM004158
ITS2	Trematode Plagiorchiida	Opisthorchiata	Heterophyidae	Haplorchis	Haplorchis pumilio	KX815125
ITS2	Trematode Plagiorchiida	Opisthorchiata	Heterophyidae	Haplorchis	Haplorchis taichui	KX815126
ITS2	Trematode Plagiorchiida	Opisthorchiata	Heterophyidae	Metagonimus	Metagonimus suifunensis	KX387524
ITS2	Trematode Plagiorchiida	Opisthorchiata	Heterophyidae	Metagonimus	Metagonimus yokogawai	KJ631740
ITS2	Trematode Plagiorchiida	Opisthorchiata	Heterophyidae	Metagonimus	Metagonimus pusillus	MF407173
ITS2	Trematode Plagiorchiida	Echinostomata	Echinostomatidae	Echinostoma	Echinostoma paraensei	AF336234
ITS2	Trematode Plagiorchiida	Echinostomata	Echinostomatidae	Echinostoma	Echinostoma miyagawai	MH796365
ITS2	Trematode Plagiorchiida	Echinostomata	Echinostomatidae	Echinostoma	Echinostoma caproni	AJ564382
ITS2	Trematode Plagiorchiida	Echinostomata	Echinostomatidae	Echinostoma	Echinostoma revolutum	AF067850
ITS2	Trematode Plagiorchiida	Echinostomata	Echinostomatidae	Artyfechinostomum	Artyfechinostomum sufrartyfex	MW771527
ITS2	Trematode Plagiorchiida	Echinostomata	Echinostomatidae	Hypoderaeum	Hypoderaeum conoideum	AJ564385
ITS2	Trematode Plagiorchiida	Echinostomata	Echinochasmidae	Echinochasmus	Echinochasmus milvi	KT873319
ITS2	Trematode Plagiorchiida	Echinostomata	Echinochasmidae	Echinochasmus	Echinochasmus japonicus	KT873312
ITS2	Trematode Plagiorchiida	Echinostomata	Fasciolidae	Fasciola	Fasciola gigantica	MN970008
ITS2	Trematode Plagiorchiida	Echinostomata	Fasciolidae	Fasciola	Fasciola hepatica	MN970007
ITS2	Trematode Plagiorchiida	Echinostomata	Fasciolidae	Fasciola	Fasciola jacksoni	MN970006
ITS2	Trematode Plagiorchiida	Echinostomata	Fasciolidae	Fascioloides	Fascioloides magna	EF534995
ITS2	Trematode Plagiorchiida	Echinostomata	Fasciolidae	Fasciolopsis	Fasciolopsis buski	MN970005
ITS2	Trematode Plagiorchiida	Echinostomata	Cyclocoelidae	Uvitellina	Uvitellina sp.	MK227162
ITS2	Trematode Plagiorchiida	Troglotremata	Troglotrematidae	Paragonimus	Paragonimus heterotremus	AB308378
ITS2	Trematode Plagiorchiida	Troglotremata	Troglotrematidae	Paragonimus	Paragonimus miyazakii	AB629937
ITS2	Trematode Plagiorchiida	Troglotremata	Troglotrematidae	Paragonimus	Paragonimus kellicotti	HQ900670
ITS2	Trematode Plagiorchiida	Troglotremata	Troglotrematidae	Paragonimus	Paragonimus mexicanus	LC317061
ITS2	Trematode Plagiorchiida	Troglotremata	Troglotrematidae	Paragonimus	Paragonimus siamensis	JQ322636
ITS2	Trematode Plagiorchiida	Troglotremata	Troglotrematidae	Paragonimus	Paragonimus westermani	JN656204
ITS2	Trematode Plagiorchiida	Xiphidiata	Dicrocoeliidae	Dicrocoelium	Dicrocoelium chinensis	KC774524
ITS2	Trematode Plagiorchiida	Xiphidiata	Dicrocoeliidae	Dicrocoelium	Dicrocoelium dendriticum	KC774524
ITS2	Trematode Plagiorchiida	Xiphidiata	Prosthogonimidae	Prosthogonimus	Prosthogonimus cuneatus	MW376724
ITS2	Trematode Plagiorchiida	Xiphidiata	Prosthogonimidae	Prosthogonimus	Prosthogonimus pellucidus	KP192734
ITS2	Trematode Plagiorchiida	Xiphidiata	Prosthogonimidae	Prosthogonimus	Prosthogonimus ovatus	KP192733
ITS2	Trematode Plagiorchiida	Xiphidiata	Plagiorchiidae	Plagiorchis	Plagiorchis elegans	AF151952
ITS2	Trematode Plagiorchiida	Xiphidiata	Plagiorchiidae	Plagiorchis	Plagiorchis maculosus	MK641808
ITS2	Trematode Plagiorchiida	Xiphidiata	Plagiorchiidae	Plagiorchis	Plagiorchis koreanus	AF151946
ITS2	Trematode Plagiorchiida	Xiphidiata	Plagiorchiidae	Plagiorchis	Plagiorchis vespertilionis	AF151951
ITS2	Trematode Plagiorchiida	Xiphidiata	Plagiorchiidae	Plagiorchis	Plagiorchis muelleri	AF151948
ITS2	Trematode Plagiorchiida	Xiphidiata	Plagiorchiidae	Glypthelmins	Glypthelmins quieta	AB818369
ITS2	Trematode Plagiorchiida	Xiphidiata	Haematoloechidae	Haematoloechus	Haematoloechus breviplexus	AF387796
ITS2	Trematode Plagiorchiida	Xiphidiata	Haematoloechidae	Haematoloechus	Haematoloechus variegatus	AF316160
ITS2	Trematode Plagiorchiida	Xiphidiata	Brachycladiidae	Brachycladium	Brachycladium goliath	KR703279
ITS2	Trematode Plagiorchiida	Pronocephalata	Paramphistomidae	Paramphistomum	Paramphistomum leydeni	AB973398
ITS2	Trematode Plagiorchiida	Pronocephalata	Paramphistomidae	Explanatum	Explanatum explanatum	LC101683
ITS2	Trematode Plagiorchiida	Pronocephalata	Paramphistomidae	Orthocoelium	Orthocoelium streptocoelium	AB042189
ITS2	Trematode Plagiorchiida	Pronocephalata	Paramphistomidae	Calicophoron	Calicophoron microbothrioides	AB056570
ITS2	Trematode Plagiorchiida	Pronocephalata	Paramphistomidae	Calicophoron	Calicophoron microbothrioides	AB056570
ITS2	Trematode Plagiorchiida	Pronocephalata	Paramphistomidae	Calicophoron	Calicophoron daubneyi	AB973394
ITS2	Trematode Plagiorchiida	Pronocephalata	Gastrothylacidae	Gastrothylax	Gastrothylax crumenifer	KC283190
ITS2	Trematode Plagiorchiida	Pronocephalata	Gastrodiscidae	Homalogaster	Homalogaster paloniae	AB042190
ITS2	Trematode Plagiorchiida	Pronocephalata	Diplodiscidae	Diplodiscus	Diplodiscus mehrai	KX506857
ITS2	Trematode Plagiorchiida	Pronocephalata	Diplodiscidae	Diplodiscus	Diplodiscus japonicus	KX506855
ITS2	Trematode Plagiorchiida	Pronocephalata	Notocotylidae	Notocotylus	Notocotylus sp.	MH880281
ITS2	Trematode Plagiorchiida	Pronocephalata	Notocotylidae	Ogmocotyle	Ogmocotyle sikae	KF008246
ITS2	Trematode Diplostomida	Diplostomida	Strigeidae	Cardiocephaloides	Cardiocephaloides longicollis	KT454990
ITS2	Trematode Diplostomida	Diplostomida	Strigeidae	Cardiocephaloides	Cardiocephaloides medioconiger	MH521247
ITS2	Trematode Diplostomida	Diplostomida	Strigeidae	Cotylurus	Cotylurus marcogliesei	MH521248
ITS2	Trematode Diplostomida	Diplostomida	Strigeidae	Apharyngostrigea	Apharyngostrigea pipientis	MT677870
ITS2	Trematode Diplostomida	Diplostomida	Diplostomidae	Posthodiplostomum	Posthodiplostomum centrarchi	MH521251
ITS2	Trematode Diplostomida	Diplostomida	Diplostomidae	Diplostomum	Diplostomum pseudospathaceum	KR269766
ITS2	Trematode Diplostomida	Diplostomida	Diplostomidae	Diplostomum	Diplostomum spathaceum	KR269765
ITS2	Trematode Diplostomida	Diplostomida	Diplostomidae	Diplostomum	Diplostomum indistinctum	AY123043
ITS2	Trematode Diplostomida	Diplostomida	Diplostomidae	Diplostomum	Diplostomum huronense	AY123044
ITS2	Trematode Diplostomida	Diplostomida	Diplostomidae	Diplostomum	Diplostomum baeri	AY123042
ITS2	Trematode Diplostomida	Diplostomida	Diplostomidae	Diplostomum	Diplostomum ardeae	MT259036
ITS2	Trematode Diplostomida	Diplostomida	Diplostomidae	Tylodelphys	Tylodelphys cerebralis	KX817188
ITS2	Trematode Diplostomida	Diplostomida	Diplostomidae	Tylodelphys	Tylodelphys immer	MH521252
ITS2	Trematode Diplostomida	Diplostomida	Diplostomidae	Alaria	Alaria americana	MH521246
ITS2	Trematode Diplostomida	Diplostomida	Diplostomidae	Hysteromorpha	Hysteromorpha triloba	MH521250
ITS2	Trematode Diplostomida	Diplostomida	Cyathocotylidae	Cyathocotyle	Cyathocotyle prussica	MH521249
ITS2	Trematode Diplostomida	Diplostomida	Schistosomatidae	Trichobilharzia	Trichobilharzia szidati	KT271757
ITS2	Trematode Diplostomida	Diplostomida	Schistosomatidae	Trichobilharzia	Trichobilharzia regenti	AF263829
ITS2	Trematode Diplostomida	Diplostomida	Schistosomatidae	Schistosoma	Schistosoma haematobium	GU257398
ITS2	Trematode Diplostomida	Diplostomida	Schistosomatidae	Schistosoma	Schistosoma mansoni	KX011042
ITS2	Trematode Diplostomida	Diplostomida	Schistosomatidae	Schistosoma	Schistosoma japonicum	FJ852573
ITS2	Trematode Diplostomida	Diplostomida	Schistosomatidae	Schistosoma	Schistosoma mekongi	U22169
ITS2	Trematode Diplostomida	Diplostomida	Clinostomidae	Clinostomum	Clinostomum cutaneum	GQ339114
ITS2	Trematode Diplostomida	Diplostomida	Clinostomidae	Clinostomum	Clinostomum complanatum	JF718623
ITS2	Trematode Diplostomida	Diplostomida	Clinostomidae	Clinostomum	Clinostomum marginatum	JF718633
ITS2	Cestode	Diphyllobothriidea	Diphyllobothriidae	Diphyllobothrium	Diphyllobothrium schistochilos	MW601833
ITS2	Cestode	Diphyllobothriidea	Diphyllobothriidae	Diphyllobothrium	Diphyllobothrium latum	KF218251
ITS2	Cestode	Diphyllobothriidea	Diphyllobothriidae	Diphyllobothrium	Diphyllobothrium nihonkaiense	AB288368
ITS2	Cestode	Diphyllobothriidea	Diphyllobothriidae	Diphyllobothrium	Diphyllobothrium cordatum	MW601832
ITS2	Cestode	Diphyllobothriidea	Diphyllobothriidae	Schistocephalus	Schistocephalus solidus	MW601837
ITS2	Cestode	Diphyllobothriidea	Diphyllobothriidae	Schistocephalus	Schistocephalus pungitii	MW601838
ITS2	Cestode	Diphyllobothriidea	Diphyllobothriidae	Ligula	Ligula intestinalis	EU241041
ITS2	Cestode	Diphyllobothriidea	Diphyllobothriidae	Digramma	Digramma interrupta	EU241117
ITS2	Cestode	Cyclophyllidea	Taeniidae	Taenia	Taenia pisiformis	JX317675
ITS2	Cestode	Cyclophyllidea	Taeniidae	Taenia	Taenia saginata	AY954520
ITS2	Cestode	Cyclophyllidea	Mesocestoididae	Mesocestoides	Mesocestoides litteratus	DQ318898
ITS2	Cestode	Cyclophyllidea	Mesocestoididae	Mesocestoides	Mesocestoides sp.	KP941433
ITS2	Cestode	Cyclophyllidea	Hymenolepididae	Hymenolepis	Hymenolepis diminuta	AF461125
ITS2	Cestode	Cyclophyllidea	Hymenolepididae	Hymenolepis	Hymenolepis nana	AF461124
ITS2	Cestode	Cyclophyllidea	Hymenolepididae	Pseudanoplocephala	Pseudanoplocephala crawfordi	KJ150726
ITS2	Cestode	Cyclophyllidea	Anoplocephalidae	Anoplocephala	Anoplocephala magna	KF956077
ITS2	Cestode	Cyclophyllidea	Anoplocephalidae	Anoplocephala	Anoplocephala perfoliata	AJ578153
ITS2	Cestode	Cyclophyllidea	Anoplocephalidae	Paranoplocephala	Paranoplocephala mamillana	AJ578155
ITS2	Cestode	Cyclophyllidea	Anoplocephalidae	Moniezia	Moniezia expansa	AB367793
ITS2	Cestode	Phyllobothriidea	Phyllobothriidae	Clistobothrium	Clistobothrium sp.	KU724058
ITS2	Cestode	Bothriocephalidea	Bothriocephalidae	Schyzocotyle	Schyzocotyle nayarensis	KX060598
ITS2	Cestode	Bothriocephalidea	Bothriocephalidae	Schyzocotyle	Schyzocotyle acheilognathi	KX346608
ITS2	Cestode	Proteocephalidea	Proteocephalidae	Gangesia	Gangesia parasiluri	AY551144
ITS2	Cestode	Caryophyllidea	Caryophyllaeidae	Caryophyllaeus	Caryophyllaeus brachycollis	KF700249
ITS2	Cestode	Caryophyllidea	Lytocestidae	Atractolytocestus	Atractolytocestus huronensis	HM480474
ITS2	Cestode	Caryophyllidea	Lytocestidae	Khawia	Khawia sinensis	JQ647864
