# Supplementary material for: Validating a web application’s use of genetic distance to determine helminth species boundaries and aid in identification
Source: BMC Bioinformatics. 2025 Mar 18;26:85. doi: 10.1186/s12859-025-06098-0 (PMC11917154; doi:10.1186/s12859-025-06098-0)
Supplement: Supplementary file 3 — Additional file3 (XLSX 20 KB) [file 12859_2025_6098_MOESM3_ESM.xlsx]

## Sheet: Sheet1
Additional table 2: Estimated genetic distances per helminth group using the K-means machine learning algorithm input into ABIapp
Helminth group	Genetic marker	Order/suborder				Family				Genus				Species
		Mean	SD	Min	Max	Mean	SD	Min	Max	Mean	SD	Min	Max	Mean	SD	Min	Max
Nematode clade I	12S	NA	NA	NA	NA	0.282	0.02	0.248	0.329	0.208	0.024	0.162	0.241	0.076	0.014	0.016	0.13
	16S	NA	NA	NA	NA	0.317	0.01	0.297	0.344	0.275	0.02	0.209	0.296	0.092	0.04	0.028	0.172
	COI	NA	NA	NA	NA	0.301	0.009	0.279	0.322	0.253	0.019	0.208	0.276	0.121	0.026	0.067	0.176
	COII	NA	NA	NA	NA	0.401	0.018	0.365	0.44	0.311	0.016	0.285	0.333	0.122	0.038	0.062	0.213
	CYTB	NA	NA	NA	NA	0.364	0.01	0.339	0.386	0.295	0.024	0.228	0.321	0.129	0.036	0.063	0.178
	ND1	NA	NA	NA	NA	0.414	0.013	0.377	0.435	0.331	0.034	0.247	0.369	0.136	0.035	0.062	0.185
	18S	NA	NA	NA	NA	0.194	0.017	0.164	0.23	0.123	0.022	0.074	0.158	0.013	0.012	0	0.061
	28S	NA	NA	NA	NA	NA	NA	NA	NA	NA	NA	NA	NA	NA	NA	NA	NA
	ITS1	NA	NA	NA	NA	0.667	0.023	0.641	0.684	0.603	0.017	0.57	0.632	0.28	0.172	0.074	0.427
	ITS2	NA	NA	NA	NA	0.674	0.038	0.6	0.758	0.508	0.06	0.418	0.588	0.144	0.1	0.024	0.285
Nematode clade III	12S	0.318	0.017	0.299	0.368	0.274	0.012	0.238	0.296	0.196	0.026	0.143	0.235	0.085	0.031	0	0.14
	16S	0.343	0.015	0.325	0.391	0.304	0.009	0.289	0.324	0.272	0.016	0.21	0.288	0.145	0.048	0.003	0.207
	COI	0.331	0.014	0.298	0.379	0.256	0.019	0.222	0.294	0.186	0.017	0.154	0.221	0.12	0.028	0.002	0.153
	COII	0.395	0.021	0.375	0.483	0.354	0.021	0.276	0.373	0.197	0.025	0.164	0.275	0.127	0.034	0.002	0.162
	CYTB	0.348	0.013	0.324	0.389	0.298	0.017	0.26	0.323	0.22	0.02	0.177	0.259	0.133	0.036	0.001	0.176
	ND1	0.347	0.01	0.333	0.381	0.316	0.011	0.282	0.311	0.246	0.02	0.202	0.281	0.156	0.036	0.001	0.2
	18S	0.077	0.006	0.067	0.088	0.056	0.006	0.047	0.066	0.035	0.006	0.023	0.046	0.007	0.005	0	0.019
	28S	0.071	0.004	0.067	0.077	0.051	0.005	0.04	0.058	NA	NA	NA	NA	0.011	0.009	0.001	0.024
	ITS1	0.404	0.039	0.359	0.602	0.313	0.029	0.25	0.358	0.18	0.037	0.126	0.242	0.07	0.038	0	0.12
	ITS2	0.748	0.034	0.704	0.909	0.64	0.036	0.582	0.691	0.489	0.064	0.327	0.564	0.14	0.094	0	0.309
Nematode clade V	12S	NA	NA	NA	NA	0.218	0.032	0.176	0.283	0.133	0.017	0.101	0.173	0.067	0.017	0.013	0.099
	16S	NA	NA	NA	NA	0.182	0.013	0.168	0.238	0.149	0.014	0.122	0.166	0.093	0.019	0.017	0.121
	COI	NA	NA	NA	NA	0.178	0.009	0.166	0.204	0.153	0.007	0.141	0.165	0.127	0.01	0.052	0.14
	COII	NA	NA	NA	NA	0.216	0.015	0.19	0.259	0.162	0.01	0.147	0.189	0.13	0.012	0.046	0.145
	CYTB	NA	NA	NA	NA	0.246	0.016	0.224	0.293	0.2	0.012	0.18	0.223	0.158	0.017	0.042	0.179
	ND1	NA	NA	NA	NA	0.257	0.014	0.232	0.302	0.205	0.013	0.18	0.231	0.152	0.019	0.042	0.179
	18S	NA	NA	NA	NA	0.071	0.007	0.055	0.082	0.027	0.003	0.02	0.038	0.012	0.004	0	0.019
	28S	NA	NA	NA	NA	0.074	0.003	0.066	0.081	0.025	0.007	0.005	0.041	NA	NA	NA	NA
	ITS1	NA	NA	NA	NA	0.401	0.03	0.322	0.453	0.235	0.035	0.159	0.318	0.075	0.044	0	0.155
	ITS2	NA	NA	NA	NA	0.504	0.039	0.448	0.614	0.388	0.036	0.295	0.433	0.184	0.085	0	0.284
Trematode Plagiorchiida	12S	0.302	0.013	0.285	0.35	0.265	0.011	0.241	0.283	0.213	0.019	0.161	0.239	0.105	0.031	0.034	0.159
	16S	0.3	0.008	0.289	0.336	0.275	0.009	0.253	0.287	0.228	0.018	0.175	0.252	0.113	0.035	0.047	0.171
	COI	0.3	0.01	0.287	0.344	0.271	0.009	0.253	0.286	0.232	0.016	0.192	0.252	0.15	0.029	0.066	0.191
	COII	0.39	0.013	0.373	0.435	0.352	0.013	0.319	0.371	0.282	0.022	0.223	0.317	0.154	0.038	0.002	0.212
	CYTB	0.297	0.013	0.282	0.36	0.264	0.009	0.248	0.281	0.229	0.012	0.193	0.247	0.153	0.027	0.076	0.191
	ND1	0.327	0.016	0.309	0.392	0.288	0.011	0.264	0.307	0.237	0.02	0.191	0.262	0.142	0.028	0.082	0.189
	18S	0.072	0.005	0.067	0.092	0.059	0.003	0.053	0.066	0.044	0.006	0.029	0.052	0.01	0.006	0	0.024
	28S	0.17	0.009	0.158	0.21	0.145	0.007	0.13	0.157	0.113	0.013	0.078	0.129	0.04	0.023	0	0.077
	ITS1	0.368	0.038	0.314	0.468	0.259	0.026	0.204	0.311	0.146	0.023	0.096	0.2	0.038	0.021	0	0.089
	ITS2	0.24	0.017	0.222	0.304	0.194	0.012	0.178	0.215	0.146	0.018	0.104	0.17	0.048	0.028	0	0.096
Trematode Diplostomida	12S	NA	NA	NA	NA	0.378	0.018	0.334	0.417	0.278	0.033	0.22	0.326	0.155	0.05	0.036	0.212
	16S	NA	NA	NA	NA	0.346	0.016	0.311	0.381	0.252	0.022	0.205	0.294	0.141	0.029	0.039	0.187
	COI	NA	NA	NA	NA	0.306	0.011	0.288	0.33	0.266	0.017	0.229	0.285	0.184	0.028	0.107	0.225
	COII	NA	NA	NA	NA	0.412	0.02	0.379	0.458	0.34	0.026	0.279	0.376	0.209	0.037	0.125	0.268
	CYTB	NA	NA	NA	NA	0.373	0.018	0.347	0.412	0.317	0.017	0.282	0.344	0.214	0.037	0.135	0.264
	ND1	NA	NA	NA	NA	0.427	0.019	0.402	0.474	0.373	0.018	0.306	0.4	0.233	0.047	0.077	0.3
	18S	NA	NA	NA	NA	0.087	0.003	0.079	0.094	0.068	0.004	0.063	0.078	0.023	0.014	0	0.046
	28S	NA	NA	NA	NA	0.232	0.004	0.227	0.245	0.22	0.005	0.206	0.226	0.07	0.041	0	0.134
	ITS1	NA	NA	NA	NA	0.405	0.023	0.339	0.461	0.263	0.034	0.213	0.319	0.138	0.04	0.045	0.19
	ITS2	NA	NA	NA	NA	0.408	0.02	0.372	0.471	0.313	0.03	0.22	0.354	0.121	0.05	0	0.211
Cestode	12S	0.29	0.018	0.264	0.345	0.235	0.013	0.215	0.263	0.191	0.016	0.15	0.213	0.103	0.036	0	0.147
	16S	0.286	0.016	0.265	0.336	0.242	0.013	0.213	0.264	0.18	0.023	0.127	0.211	0.071	0.031	0.001	0.126
	COI	0.317	0.015	0.287	0.352	0.254	0.011	0.239	0.286	0.221	0.013	0.188	0.238	0.153	0.032	0.001	0.187
	COII	0.383	0.022	0.351	0.436	0.315	0.016	0.284	0.349	0.249	0.02	0.209	0.282	0.165	0.038	0	0.207
	CYTB	0.379	0.017	0.346	0.424	0.311	0.014	0.288	0.345	0.262	0.017	0.219	0.287	0.174	0.045	0.006	0.218
	ND1	0.329	0.174	0.305	0.387	0.279	0.011	0.26	0.304	0.238	0.017	0.192	0.259	0.141	0.037	0.004	0.19
	18S	0.078	0.005	0.071	0.097	0.061	0.005	0.053	0.07	0.043	0.005	0.028	0.052	0.012	0.008	0	0.027
	28S	0.25	0.008	0.238	0.266	0.221	0.01	0.199	0.236	0.173	0.018	0.112	0.197	0.048	0.034	0	0.11
	ITS1	0.665	0.03	0.624	0.766	0.57	0.034	0.489	0.617	0.388	0.056	0.255	0.479	0.095	0.057	0	0.202
	ITS2	0.627	0.027	0.594	0.711	0.545	0.025	0.508	0.586	0.459	0.032	0.359	0.5	0.113	0.085	0.008	0.273
NA indicates no data available
Order level for nematodes and cestodes, suborder level for trematodes
