# Supplementary material for: Validating a web application’s use of genetic distance to determine helminth species boundaries and aid in identification
Source: BMC Bioinformatics. 2025 Mar 18;26:85. doi: 10.1186/s12859-025-06098-0 (PMC11917154; doi:10.1186/s12859-025-06098-0)
Supplement: Supplementary file 4 — Additional file4 (XLSX 22 KB) [file 12859_2025_6098_MOESM4_ESM.xlsx]

## Sheet: Sheet1
Additional table 3: In-silico validation classification accuracy using ABIapp (confusion matrix)
Taxonomic level/helminth group	Nematode C1
	COI				CytB				18S				ITS1				ITS2
Within species	N=14	Test: NO	Test: Yes		N=12	Test: NO	Test: Yes		NA				N=2	Test: NO	Test: Yes		N=12	Test: NO	Test: Yes
	Actual: NO	8	0		Actual: NO	6	0						Actual: NO	1	0		Actual: NO	8	0
	Actual: YES	2	4		Actual: YES	3	3						Actual: YES	0	1		Actual: YES	1	3
Species	N=14	Test: NO	Test: Yes		N=12	Test: NO	Test: Yes		N=2	Test: NO	Test: Yes		N=2	Test: NO	Test: Yes		N=12	Test: NO	Test: Yes
	Actual: NO	4	3		Actual: NO	3	3		Actual: NO	0	1		Actual: NO	1	0		Actual: NO	3	1
	Actual: YES	5	2		Actual: YES	5	1		Actual: YES	0	1		Actual: YES	0	1		Actual: YES	0	8
Genus	N=14	Test: NO	Test: Yes		NA				N=2	Test: NO	Test: Yes						NA
	Actual: NO	8	5						Actual: NO	1	0
	Actual: YES	1	0						Actual: YES	1	0
Taxonomic level/helminth group	Nematode C3
	Nematode C3 - COI				Nematode C3 - COII				Nematode C3 - 12S				Nematode C3 - 16S				Nematode C3 - 18S				Nematode C3 - 28S				Nematode C3 - ITS1				Nematode C3 - ITS2
Within species	N=6	Test: NO	Test: Yes		N=18	Test: NO	Test: Yes		N=23	Test: NO	Test: Yes		NA				NA				N=20	Test: NO	Test: Yes		N=4	Test: NO	Test: Yes		N=8	Test: NO	Test: Yes
	Actual: NO	2	0		Actual: NO	14	0		Actual: NO	18	0										Actual: NO	14	2		Actual: NO	0	3		Actual: NO	4	0
	Actual: YES	3	1		Actual: YES	4	0		Actual: YES	5	0										Actual: YES	3	1		Actual: YES	0	1		Actual: YES	4	0
Species	N=6	Test: NO	Test: Yes		N=18	Test: NO	Test: Yes		N=23	Test: NO	Test: Yes		N=2	Test: NO	Test: Yes		N=3	Test: NO	Test: Yes		N=20	Test: NO	Test: Yes		N=4	Test: NO	Test: Yes		N=8	Test: NO	Test: Yes
	Actual: NO	1	3		Actual: NO	0	4		Actual: NO	7	5		Actual: NO	0	0		Actual: NO	0	0		Actual: NO	6	4		Actual: NO	1	0		Actual: NO	0	4
	Actual: YES	0	2		Actual: YES	0	14		Actual: YES	1	10		Actual: YES	0	2		Actual: YES	0	3		Actual: YES	3	7		Actual: YES	3	0		Actual: YES	0	4
Genus	NA				NA				N=23	Test: NO	Test: Yes		NA				NA				N=20	Test: NO	Test: Yes		NA
									Actual: NO	15	1										Actual: NO	13	1
									Actual: YES	0	7										Actual: YES	6	0
Taxonomic level/helminth group	Nematode C5
	COI				CYTB				ND1				12S				28S				ITS1				ITS2
Within species	N=49	Test: NO	Test: Yes		N=7	Test: NO	Test: Yes		N=4	Test: NO	Test: Yes		N=17	Test: NO	Test: Yes		N=7	Test: NO	Test: Yes		NA				NA
	Actual: NO	12	0		Actual: NO	2	0		Actual: NO	2	0		Actual: NO	13	0		Actual: NO	4	0
	Actual: YES	0	37		Actual: YES	0	5		Actual: YES	0	2		Actual: YES	0	4		Actual: YES	3	0
Species	N=49	Test: NO	Test: Yes		N=7	Test: NO	Test: Yes		N=4	Test: NO	Test: Yes		N=17	Test: NO	Test: Yes		N=7	Test: NO	Test: Yes		N=3	Test: NO	Test: Yes		N=54	Test: NO	Test: Yes
	Actual: NO	38	5		Actual: NO	5	0		Actual: NO	2	0		Actual: NO	4	0		Actual: NO	0	3		Actual: NO	0	0		Actual: NO	0	0
	Actual: YES	0	6		Actual: YES	0	2		Actual: YES	0	2		Actual: YES	1	12		Actual: YES	0	4		Actual: YES	0	3		Actual: YES	5	49
Genus	N=49	Test: NO	Test: Yes		NA				NA				NA				NA				NA				NA
	Actual: NO	43	0
	Actual: YES	6	0
Taxonomic level/helminth group	Trematode Plagiorchiida
	COI				ND1				12S				16S				18S				28S				ITS1				ITS2
Within species	N=13	Test: NO	Test: Yes		N=6	Test: NO	Test: Yes		NA				NA				N=33	Test: NO	Test: Yes		N=20	Test: NO	Test: Yes		N=7	Test: NO	Test: Yes		N=17	Test: NO	Test: Yes
	Actual: NO	9	0		Actual: NO	0	2										Actual: NO	24	0		Actual: NO	14	0		Actual: NO	3	0		Actual: NO	11	0
	Actual: YES	0	4		Actual: YES	0	4										Actual: YES	9	0		Actual: YES	6	0		Actual: YES	4	0		Actual: YES	6	0
Species	N=13	Test: NO	Test: Yes		N=6	Test: NO	Test: Yes		N=3	Test: NO	Test: Yes		N=3	Test: NO	Test: Yes		N=33	Test: NO	Test: Yes		N=20	Test: NO	Test: Yes		N=7	Test: NO	Test: Yes		N=17	Test: NO	Test: Yes
	Actual: NO	4	5		Actual: NO	4	0		Actual: NO	0	0		Actual: NO	0	0		Actual: NO	9	10		Actual: NO	0	8		Actual: NO	0	4		Actual: NO	0	6
	Actual: YES	0	4		Actual: YES	2	0		Actual: YES	1	2		Actual: YES	2	1		Actual: YES	3	11		Actual: YES	1	11		Actual: YES	0	3		Actual: YES	0	11
Genus	N=13	Test: NO	Test: Yes		NA				NA				NA				N=33	Test: NO	Test: Yes		N=20	Test: NO	Test: Yes		NA				NA
	Actual: NO	8	0														Actual: NO	22	1		Actual: NO	17	1
	Actual: YES	5	0														Actual: YES	6	4		Actual: YES	2	0
Taxonomic level/helminth group	Trematode Diplostomida
	COI				CYTB				ND1				12S				16S				18S				28S				ITS1				ITS2
Within species	N=31	Test: NO	Test: Yes		N=3	Test: NO	Test: Yes		N=4	Test: NO	Test: Yes		N=12	Test: NO	Test: Yes		N=7	Test: NO	Test: Yes		NA				N=9	Test: NO	Test: Yes		N=10	Test: NO	Test: Yes		NA
	Actual: NO	25	2		Actual: NO	0	0		Actual: NO	3	0		Actual: NO	6	1		Actual: NO	3	0						Actual: NO	8	0		Actual: NO	3	3
	Actual: YES	0	4		Actual: YES	0	3		Actual: YES	0	1		Actual: YES	0	5		Actual: YES	1	3						Actual: YES	1	0		Actual: YES	0	4
Species	N=31	Test: NO	Test: Yes		NA				N=4	Test: NO	Test: Yes		N=12	Test: NO	Test: Yes		N=7	Test: NO	Test: Yes		N=1	Test: NO	Test: Yes		N=9	Test: NO	Test: Yes		N=10	Test: NO	Test: Yes		N=1	Test: NO	Test: Yes
	Actual: NO	4	7						Actual: NO	1	0		Actual: NO	5	0		Actual: NO	3	1		Actual: NO	0	0		Actual: NO	0	1		Actual: NO	4	0		Actual: NO	0	0
	Actual: YES	2	18						Actual: YES	0	3		Actual: YES	1	6		Actual: YES	0	3		Actual: YES	0	1		Actual: YES	0	8		Actual: YES	3	3		Actual: YES	0	1
Genus	N=31	Test: NO	Test: Yes		NA				NA				NA				NA				NA				NA				NA				NA
	Actual: NO	24	0
	Actual: YES	7	0
Taxonomic level/helminth group	Cestode
	COI				CYTB				ND1				12S				16S				18S				ITS1				ITS2
Within species	N=56	Test: NO	Test: Yes		NA				N=42	Test: NO	Test: Yes		N=9	Test: NO	Test: Yes		NA				N=9	Test: NO	Test: Yes		NA				NA
	Actual: NO	46	0						Actual: NO	38	0		Actual: NO	4	0						Actual: NO	6	0
	Actual: YES	8	2						Actual: YES	2	2		Actual: YES	5	0						Actual: YES	3	0
Species	N=56	Test: NO	Test: Yes		N=19	Test: NO	Test: Yes		N=42	Test: NO	Test: Yes		N=9	Test: NO	Test: Yes		N=3	Test: NO	Test: Yes		N=9	Test: NO	Test: Yes		N=3	Test: NO	Test: Yes		N=3	Test: NO	Test: Yes
	Actual: NO	2	8		Actual: NO	0	0		Actual: NO	2	2		Actual: NO	0	5		Actual: NO	0	0		Actual: NO	1	3		Actual: NO	0	0		Actual: NO	0	0
	Actual: YES	0	46		Actual: YES	0	19		Actual: YES	9	29		Actual: YES	0	4		Actual: YES	0	3		Actual: YES	2	3		Actual: YES	0	3		Actual: YES	0	3
Genus	NA				NA				NA				NA				NA				N=9	Test: NO	Test: Yes		NA				NA
																					Actual: NO	7	1
																					Actual: YES	0	1
