# Supplementary material for: Validating a web application’s use of genetic distance to determine helminth species boundaries and aid in identification
Source: BMC Bioinformatics. 2025 Mar 18;26:85. doi: 10.1186/s12859-025-06098-0 (PMC11917154; doi:10.1186/s12859-025-06098-0)
Supplement: Supplementary file 5 — Additional file5 (XLSX 29 KB) [file 12859_2025_6098_MOESM5_ESM.xlsx]

## Sheet: Sheet1
Additional table 4: List of publications used for in-silico validation of ABIapp
S/N*	Helminth group	Genetic marker	Publication name	Publication doi
1	Nematode clade I	COI	Evidence for mitochondrial pseudogenes (numts) as a source of contamination in the phylogeny of human whipworms	10.1016/j.meegid.2020.104627
2	Nematode clade I	COI	Mitochondrial DNA polymorphism within and among species of Capillaria sensu lato from Australian marsupials and rodents	10.1016/s0020-7519(00)00076-x
3	Nematode clade I	COI	Molecular characterization of Trichuris spp. from captive animals based on mitochondrial markers	10.1016/j.parint.2019.102043
4	Nematode clade I	COI	First isolation of Trichuris from Chinese serow, Capricornis milneedwardsii (Cetartiodactyla: Caprinae)	10.1007/s00436-022-07444-4
5	Nematode clade I	COI	Aonchotheca (Nematoda: Capillariidae) is validated as a separated genus from Capillaria by both mitochondrial and nuclear ribosomal DNA	10.1186/s13071-022-05609-9
6	Nematode clade I	CYTB	Insights into the molecular systematics of Trichuris infecting captive primates based on mitochondrial DNA analysis	10.1016/j.vetpar.2019.06.019
7	Nematode clade I	18S	Molecular characterization of Trichuris serrata	10.1007/s00436-015-4396-0
8	Nematode clade I	18S	Redescription and new record of Paracapillaria (Ophidiocapillaria) najae (Nematoda: Trichuroidea) in the monocled cobra Naja kaouthia from central Thailand: Morphological and molecular insights	10.1017/S0031182023000707
9	Nematode clade I	ITS1	First isolation of Trichuris from wild blue sheep (Pseudois nayaur) in the Helan Mountains, China	10.1007/s00436-021-07192-x
10	Nematode clade I	ITS2	Molecular identification of Trichuris vulpis and Trichuris suis isolated from different hosts	10.1007/s00436-006-0275-z
11	Nematode clade I	ITS2	Morphological and molecular characterization of a new Trichuris species (Nematoda- Trichuridae), and phylogenetic relationships of Trichuris species of cricetid rodents from Argentina	10.1371/journal.pone.0112069
12	Nematode clade III	COI	Species identification of North American guinea worms (Nematoda: Dracunculus) with DNA barcoding	10.1111/j.1755-0998.2008.02393.x
13	Nematode clade III	COI	Phylogenetic relationships among Toxocara spp. and Toxascaris sp. from different regions of the world	10.1016/j.vetpar.2020.109133
14	Nematode clade III	COII	A new species of Contracaecum (Nematoda: Anisakidae) found parasitizing Nannopterum brasilianus (Suliformes: Phalacrocoracidae) and Hoplias argentinensis (Characiformes: Erythrinidae) in South America: morphological and molecular characterization of larval and adult stages	10.1017/S0022149X20000644
15	Nematode clade III	COII	Anisakis nascettii n. sp. (Nematoda: Anisakidae) from beaked whales of the southern hemisphere: morphological description, genetic relationships between congeners and ecological data	10.1007/s11230-009-9212-8
16	Nematode clade III	COII	Genetic relationships among species of Contracaecum Railliet & Henry, 1912 and Phocascaris Höst, 1932 (Nematoda: Anisakidae) from pinnipeds inferred from mitochondrial cox2 sequences, and congruence with allozyme data	10.1051/parasite/2008153408
17	Nematode clade III	COII	Genetic relationships among Anisakis species (Nematoda : Anisakidae) inferred from mitochondrial COX2 sequences, and comparison with allozyme data	10.1645/GE-3504.1.
18	Nematode clade III	COII	Molecular identification of Hysterothylacium spp. in fishes from the Southern Mediterranean Sea (Southern Italy)	10.1645/16-60
19	Nematode clade III	12S	Transuterine infection by Baylisascaris transfuga: Neurological migration and fatal debilitation in sibling moose calves (Alces alces gigas) from Alaska	10.1016/j.ijppaw.2018.07.005
20	Nematode clade III	12S	Molecular phylogeny of the filaria genus Onchocerca with special emphasis on Afrotropical human and bovine parasites	10.1016/j.actatropica.2006.11.004
21	Nematode clade III	12S	Molecular phylogeny of Megalobatrachonema (Nematoda: Ascaridida), with description of a new species based on morphological and molecular evidence	10.1016/j.meegid.2020.104172
22	Nematode clade III	18S	A new species of Physaloptera (Nematoda: Spirurida) from Proechimys gardneri (Rodentia: Echimyidae) from the Amazon rainforest and molecular phylogenetic analyses of the genus	10.1017/S0022149X19000610
23	Nematode clade III	18S	Spirocerca vulpis sp. nov. (Spiruridae: Spirocercidae): description of a new nematode species of the red fox, Vulpes vulpes (Carnivora: Canidae)	10.1017/S0031182018000707
24	Nematode clade III	18S	Description of a new species of Aplectana (Nematoda: Ascaridomorpha: Cosmocercidae) using an integrative approach and preliminary phylogenetic study of Cosmocercidae and related taxa	10.1186/s13071-021-04667-9
25	Nematode clade III	28S	A morphological and molecular study of two species of Raphidascaroides Yamaguti, 1941 (Nematoda: Anisakidae), parasites of doradid catfish (Siluriformes) in South America, with a description of R. moraveci n. sp.	10.1007/s11230-015-9555-2
26	Nematode clade III	28S	Toxocara canis and Toxocara vitulorum: molecular characterization, discrimination, and phylogenetic analysis based on mitochondrial (ATP synthase subunit 6 and 12S) and nuclear ribosomal (ITS-2 and 28S) genes	10.1007/s00436-009-1345-9
27	Nematode clade III	ITS1	Phylogenetic analysis of Spirocerca lupi and Spirocerca vulpis reveal high genetic diversity and intra-individual variation	10.1186/s13071-018-3202-0
28	Nematode clade III	ITS1	Genetic and morphological evidences for the existence of a new species of Contracaecum (Nematoda: Anisakidae) parasite of Phalacrocorax brasilianus (Gmelin) from Chile and its genetic relationships with congeners from fish-eating birds	10.1645/GE-2450.1
29	Nematode clade III	ITS2	Redescription and genetic characterization of selected Contracaecum spp. (Nematoda: Anisakidae) from various hosts in Australia	10.1007/s00436-009-1357-5
30	Nematode clade III	ITS2	Genetic variability and discrimination of low doses of Toxocara spp. from public areas soil inferred by loop-mediated isothermal amplification assay as a field-friendly molecular tool	10.14202/vetworld.2016.1471-1477
31	Nematode clade III	ITS2	Detection and molecular characterization of ascarid nematode infection (Toxascaris leonina and Toxocara cati) in captive Asiatic lions (Panthera leo persica)	10.2478/s11686-012-0012-y
32	Nematode clade III	ITS2	Genetic evidence for the existence of sibling species within Contracaecum rudolphii (Hartwich, 1964) and the validity of Contracaecum septentrionale (Kreis, 1955) (Nematoda: Anisakidae)	10.1007/s00436-005-1366-y
33	Nematode clade III	ITS2	Molecular characterization of a reemergent Brugia malayi parasite in Sri Lanka, suggestive of a novel strain	10.1155/2021/9926101
34	Nematode clade V	COI	Low diversity of Angiostrongylus cantonensis complete mitochondrial DNA sequences from Australia, Hawaii, French Polynesia and the Canary Islands revealed using whole genome next-generation sequencing	10.1186/s13071-019-3491-y
35	Nematode clade V	COI	Mitochondrial ribosomal genes as novel genetic markers for discrimination of closely related species in the Angiostrongylus cantonensis lineage	10.1016/j.actatropica.2020.105645
36	Nematode clade V	COI	Morphological and molecular identification of cyathostomine gastrointestinal nematodes of Murshidia and Quilonia species from Asian elephants in Myanmar	10.1016/j.ijppaw.2020.03.005
37	Nematode clade V	COI	Morphological and molecular description of Dictyocaulus xanthopygus sp. nov. (Nematoda: Trichostrongyloidea) from the Manchurian wapiti Cervus elaphus xanthopygus	10.1007/s11230-023-10105-4
38	Nematode clade V	COI	Morphometry and molecular identification of Haemonchus Cobb, 1898 (Trichostrongylidae: Nematoda) isolates from small ruminants in Tanzania based on mitochondrial cox 1 and rRNA-ITS genes	10.1155/2023/1923804
39	Nematode clade V	CYTB	Molecular phylogeography of Angiostrongylus cantonensis (Nematoda: Angiostrongylidae) and genetic relationships with congeners using cytochrome b gene marker	10.1016/j.actatropica.2015.04.020
40	Nematode clade V	CYTB	Cryptic lineage diversity in the zoonotic pathogen Angiostrongylus cantonensis	10.1016/j.ympev.2016.12.002
41	Nematode clade V	ND1	Genetic differences between Chabertia ovina and C. erschowi revealed by sequence analysis of four mitochondrial genes	10.3109/19401736.2013.843089
42	Nematode clade V	ND1	Sequence variability in three mitochondrial genes between the two pig nodule worms Oesophagostomum dentatum and O. quadrispinulatum	10.3109/19401736.2012.668892
43	Nematode clade V	12S	Description and phylogenetic position of a new species of Rhabdias Stiles et Hassall, 1905 (Nematoda: Rhabdiasidae) from the banded rubber frog, Phrynomantis bifasciatus	10.14411/fp.2017.035
44	Nematode clade V	28S	Molecular systematics of pinniped hookworms (Nematoda: Uncinaria): species delimitation, host associations and host-induced morphometric variation	10.1016/j.ijpara.2013.08.006
45	Nematode clade V	28S	Occurrence of Ancylostoma caninum from a gray fox Urocyon cinereoargenteus in Southeastern Mexico	10.2478/helm-2022-0016
46	Nematode clade V	ITS1	A comparison of the first internal transcribed spacer of ribosomal DNA in seven species of Trichostrongylus (Nematoda: Trichostrongylidae)	10.1016/s0020-7519(98)00093-9
47	Nematode clade V	ITS2	Systematic relationships of some members of the genera Oesophagostomum and Chabertia (Nematoda: Chabertiidae) based on ribosomal dna sequence data	10.1016/s0020-7519(98)00144-1
48	Nematode clade V	ITS2	Identification of Nematodirus species (Nematoda: Molineidae) from wild ruminants in Italy using ribosomal DNA markers	10.1016/s0020-7519(99)00123-x
49	Nematode clade V	ITS2	Differences in the second internal transcribed spacer (Ribosomal DNA) between five species of Trichostrongylus (Nematoda: Trichostrongylidae)	10.1016/0020-7519(94)00085-3
50	Nematode clade V	ITS2	Genetic characterization of Angiostrongylus larvae and their intermediate host, Achatina fulica, in Thailand	10.1371/journal.pone.0223257
51	Trematode Plagiorchiida	COI	Multilocus sequence evaluation for differentiating species of the trematode Family Gastrothylacidae, with a note on the utility of mitochondrial COI motifs in species identification*	10.1016/j.gene.2014.07.046
52	Trematode Plagiorchiida	COI	Phylogenetic position of Gorgoderina parvicava Travassos, 1922 (Digenea: Gorgoderidae), a parasite of Leptodactylus labyrinthicus (Spix, 1824) (Anura: Leptodactylidae) in Brazil	10.1590/1519-6984.263745
53	Trematode Plagiorchiida	COI	Phylogenetic position of Atriophallophorus minutus (Trematoda: Microphallidae), the type-species of the genus Atriophallophorus Deblock & Rosé, 1964, based on partial 28S rDNA gene sequence	10.1016/j.parint.2021.102534
54	Trematode Plagiorchiida	COI	The determination and relationship of four coexisting paramphistomes in perspective of integrative taxonomic investigation	10.1016/j.vprsr.2023.100849
55	Trematode Plagiorchiida	ND1	Genetic variability among Dicrocoelium dendriticum isolates from different regions in Shaanxi Province, China revealed by sequences of three mitochondrial genes	10.3109/19401736.2013.772168
56	Trematode Plagiorchiida	ND1	Characterization of Echinostoma revolutum and Echinostoma robustum from ducks in Bangladesh based on morphology, nuclear ribosomal ITS2 and mitochondrial nad1 sequences	10.1016/j.parint.2018.11.002
57	Trematode Plagiorchiida	ND1	The diverse echinostomes from East Africa: With a focus on species that use Biomphalaria and Bulinus as intermediate hosts	10.1016/j.actatropica.2019.01.025
58	Trematode Plagiorchiida	12S	The potential use of mitochondrial ribosomal genes (12S and 16S) in DNA barcoding and phylogenetic analysis of trematodes	10.1186/s12864-022-08302-4
59	Trematode Plagiorchiida	18S	Morphological and molecular characterization of Eurytrema cladorchis parasitizing cattle (Bos indicus) in Bangladesh	10.1007/s00436-015-4398-y
60	Trematode Plagiorchiida	18S	Genetic comparison of liver flukes, Clonorchis sinensis and Opisthorchis viverrini, based on rDNA and mtDNA gene sequences	10.1007/s00436-006-0269-x
61	Trematode Plagiorchiida	18S	A new species of Proctoeces and reinstatement of Proctoeces humboldti George-Nascimento and Quiroga 1983 (Digenea: Fellodistomidae) based on molecular and morphological evidence	10.1016/j.parint.2017.10.004
62	Trematode Plagiorchiida	18S	Integrative taxonomy of European parasitic flatworms of the genus Metorchis Looss, 1899 (Trematoda: Opisthorchiidae)	10.1016/j.parint.2016.01.011
63	Trematode Plagiorchiida	18S	Fasciolopsis buski (Digenea: Fasciolidae) from China and India may represent distinct taxa based on mitochondrial and nuclear ribosomal DNA sequences	10.1186/s13071-017-2039-2
64	Trematode Plagiorchiida	18S	Genetic divergence of human pathogens Nanophyetus spp. (Trematoda: Troglotrematidae) on the opposite sides of the Pacific Rim	10.1017/S0031182016002171
65	Trematode Plagiorchiida	18S	Determining Intermediate Hosts for Opecoelidae and Microphallidae Species (Platyhelminthes: Trematoda) in the Southeastern Pacific Coast, Using Molecular Markers	10.1645/16-3
66	Trematode Plagiorchiida	18S	Morphometric and molecular data of the two digenean species Lasiotocus lizae Liu, 2002 (Monorchiidae) and Paucivitellosus vietnamensis sp. n. (Bivesiculidae) from mullet fish in Tonkin Bay, Vietnam	10.1017/S0022149X16000389
67	Trematode Plagiorchiida	18S	Molecular evidence confirms that Proctoeces humboldti and Proctoeces chilensis (Digenea: Fellodistomidae) are the same species	10.1017/S0022149X09990745
68	Trematode Plagiorchiida	28S	Species diversity of Plagiorchis Lühe, 1899 (Digenea: Plagiorchiidae) in lymnaeid snails from freshwater ecosystems in central Europe revealed by molecules and morphology	10.1007/s11230-014-9481-8
69	Trematode Plagiorchiida	28S	Genetic comparison of liver flukes, Clonorchis sinensis and Opisthorchis viverrini, based on rDNA and mtDNA gene sequences	10.1007/s00436-006-0269-x
70	Trematode Plagiorchiida	28S	A new species of Prosorhynchoides Dollfus, 1929 (Digenea: Bucephalidae) from Xenentodon cancila Hamilton, 1822 in Mizoram, Northeast India	10.1016/j.parint.2022.102690
71	Trematode Plagiorchiida	28S	Discovery of a new genus and species of Allocreadiidae (Trematoda) in Mexico: Mesoamericatrema magnisacculus n. Gen. n. Sp	10.2478/helm-2022-0029
72	Trematode Plagiorchiida	ITS1	Taxonomic revision of three species of the genus Genarchopsis (Digenea: Hemiuroidea: Derogenidae) in Japan by molecular phylogenetic analyses	10.1016/j.parint.2012.05.003
73	Trematode Plagiorchiida	ITS1	Phylogenetic analysis of nuclear and mitochondrial DNA reveals a complex of cryptic species in Crassicutis cichlasomae (Digenea: Apocreadiidae), a parasite of Middle-American cichlids	10.1016/j.ijpara.2009.10.004
74	Trematode Plagiorchiida	ITS1	Genetic variation among Clonorchis sinensis isolates from different hosts and geographical locations revealed by sequence analysis of mitochondrial and ribosomal DNA regions	10.3109/19401736.2013.770490
75	Trematode Plagiorchiida	ITS1	A molecular phylogenetic appraisal of the acanthostomines Acanthostomum and Timoniella and their position within Cryptogonimidae (Trematoda: Opisthorchioidea)	10.7717/peerj.4158
76	Trematode Plagiorchiida	ITS1	Genetic characterization of Echinostoma revolutum and Echinoparyphium recurvatum (Trematoda: Echinostomatidae) in Thailand and phylogenetic relationships with other isolates inferred by ITS1 sequence	10.1007/s00436-010-2180-8
77	Trematode Plagiorchiida	ITS1	Characterization of the mitochondrial genome sequences of the liver fluke Amphimerus sp. (Trematoda: Opisthorchiidae) from Ecuador and phylogenetic implications	10.1016/j.actatropica.2019.04.025
78	Trematode Plagiorchiida	ITS2	Mitochondrial and nuclear ribosomal DNA dataset supports that Paramphistomum leydeni (Trematoda: Digenea) is a distinct rumen fluke species	10.1186/s13071-015-0823-4
79	Trematode Plagiorchiida	ITS2	Developmental stages of Notocotylus magniovatus Yamaguti, 1934, Catatropis vietnamensis n. sp., Pseudocatatropis dvoryadkini n. sp., and phylogenetic relationships of Notocotylidae Lühe, 1909	10.1007/s00436-018-6182-2
80	Trematode Plagiorchiida	ITS2	The determination and relationship of four coexisting paramphistomes in perspective of integrative taxonomic investigation	10.1016/j.vprsr.2023.100849
81	Trematode Diplostomida	COI	The Schistosoma indicum species group in Nepal: presence of a new lineage of schistosome and use of the Indoplanorbis exustus species complex of snail hosts	10.1016/j.ijpara.2015.07.008
82	Trematode Diplostomida	COI	Molecular and morphological characterization of the metacercariae of two species of diplostomid trematodes (Platyhelminthes, Digenea) in freshwater fishes of the Batalha River, Brazil	10.1007/s00436-019-06362-2
83	Trematode Diplostomida	COI	Morphological and molecular characterization of Austrodiplostomum compactum metacercariae in the eyes and brains of fishes from the Ivaí River, Brazil	10.1590/S1984-29612022021
84	Trematode Diplostomida	CYTB	Genetic variability among Schistosoma japonicum isolates from the Philippines, Japan and China revealed by sequence analysis of three mitochondrial genes	10.3109/19401736.2013.814110
85	Trematode Diplostomida	ND1	Orientobilharzia turkestanicum is grouped within African schistosomes based on phylogenetic analyses using sequences of mitochondrial genes	10.1007/s00436-007-0857-4
86	Trematode Diplostomida	ND1	Clinostomum poteae n. sp. (Digenea: Clinostomidae), in the trachea of a double-crested cormorant Phalacrocorax auritus Lesson, 1831 and molecular data linking the life-cycle stages of Clinostomum album Rosser, Alberson, Woodyard, Cunningham, Pote & Griffin, 2017 in Mississippi, USA	10.1007/s11230-018-9801-5
87	Trematode Diplostomida	12S	Combined mitochondrial 16S and 12S rDNA sequences: an effective genetic marker for inter-species phylogenetic analysis of zoonotic trematodes	10.1007/s00436-010-1895-x
88	Trematode Diplostomida	28S	Brachylaima phaedusae n. sp. (Trematoda: Brachylaimidae) from door snails in Japan	10.1016/j.parint.2021.102469
89	Trematode Diplostomida	28S	Molecular characteristics of representatives of the genus Brachylecithum Shtrom, 1940 (Digenea, Dicrocoeliidae) with comments on life cycle and host specificity	10.1007/s00436-015-4875-3
90	Trematode Diplostomida	ITS1	Analysis of trematode parasite communities in fish eye lenses by pyrosequencing of naturally pooled DNA	10.1016/j.meegid.2011.04.018
91	Cestode	COI	Genetic variation and population genetics of Taenia saginata in North and Northeast Thailand in relation to Taenia asiatica	10.1155/2013/310605
92	Cestode	COI	Genetic variability of Taenia saginata inferred from mitochondrial DNA sequences	10.1007/s00436-015-4314-5
93	Cestode	COI	Description and life-cycle of Taenia lynciscapreoli sp. n. (Cestoda, Cyclophyllidea)	10.3897/zookeys.584.8171
94	Cestode	COI	Cryptic species Hydatigera kamiyai and other taeniid metacestodes in the populations of small mammals in Serbia	10.1186/s13071-023-05879-x
95	Cestode	COI	Molecular phylodiagnosis of Echinococcus granulosus sensu lato and Taenia hydatigena determined by mitochondrial Cox1 and SSU-rDNA markers in Iranian dogs: Indicating the first record of pig strain (G7) in definitive host in the Middle East	10.1016/j.cimid.2019.05.005
96	Cestode	COI	First confirmed human case of Diphyllobothrium stemmacephalum infection and molecular verification of the synonymy of Diphyllobothrium yonagoense with D. stemmacephalum (Cestoda: Diphyllobothriidea)	10.1016/j.parint.2016.06.003
97	Cestode	COI	NADH dehydrogenase subunit 1 and cytochrome c oxidase subunit I sequences compared for members of the genus Taenia (Cestoda)	10.1016/s0020-7519(99)00153-8
98	Cestode	COI	Mitochondrial DNA divergence in populations of the tapeworm Diphyllobothrium nihonkaiense and its phylogenetic relationship with Diphyllobothrium klebanovskii	10.1016/j.parint.2008.09.001
99	Cestode	COI	Genetic identification of Spirometra decipiens plerocercoids in terrestrial snakes from Korea and China	10.3347/kjp.2016.54.2.181
100	Cestode	CYTB	Echinococcus shiquicus n. sp., a taeniid cestode from Tibetan fox and plateau pika in China	10.1016/j.ijpara.2005.01.003
101	Cestode	CYTB	Genetic characterization and phylogenetic position of Echinococcus felidis Ortlepp, 1937 (Cestoda: Taeniidae) from the African lion	10.1016/j.ijpara.2007.10.013
102	Cestode	CYTB	Soricinia genovi n. sp. from Neomys fodiens in Bulgaria, with redescription of Soricinia globosa (Baer, 1931) (Cyclophyllidea: Hymenolepididae)	10.1007/s00436-014-4180-6
103	Cestode	CYTB	A new species of Arostrilepis from Ellobius tancrei (Rodentia: Cricetidae) in Mongolia	10.1017/S0031182022000294
104	Cestode	ND1	A phylogeny of members of the family Taeniidae based on the mitochondrial cox1 and nad1 gene data	10.1017/S003118200800499X
105	Cestode	ND1	Genetic characterization and phylogenetic position of Echinococcus felidis Ortlepp, 1937 (Cestoda: Taeniidae) from the African lion	10.1016/j.ijpara.2007.10.013
106	Cestode	12S	Genetic variability of Taenia saginata inferred from mitochondrial DNA sequences	10.1007/s00436-015-4314-5
107	Cestode	12S	Cystic echinococcosis of camels: 12S rRNA gene variation revealed changing pattern of genetic diversity within Echinococcus granulosus sensu lato in the Middle East and North/Sub-Saharan Africa	10.3389/fvets.2020.00618
108	Cestode	12S	Morphometric, genetic diversity and phylogenetic analysis of Taenia hydatigena (Pallas, 1766) larval stage in Iranian livestock	10.1017/S0031182019001434
109	Cestode	16S	Genetic variability of Echinococcus granulosus based on the mitochondrial 16S ribosomal RNA gene	10.3109/19401736.2013.840590
110	Cestode	18S	Molecular characterization and phylogenetic analysis of Spirometra tapeworms from snakes in Hunan province	10.3390/vetsci9020062
111	Cestode	18S	Imported diphyllobothriasis in Switzerland: molecular evidence of Diphyllobothrium dendriticum (Nitsch, 1824)	10.1007/s00436-007-0745-y
112	Cestode	18S	The nuclear 18S ribosomal RNA gene as a source of phylogenetic information in the genus Taenia	10.1007/s00436-012-3199-9
113	Cestode	18S	A paraphyly of the genus Bothriocephalus Rudolphi, 1808 (Cestoda: Pseudophyllidea) inferred from internal transcribed spacer-2 and 18S ribosomal DNA sequences	10.1645/GE-3302
114	Cestode	18S	A new monozoic tapeworm, Parabreviscolex niepini n. g., n. sp. (Cestoda: Caryophyllidea), from schizothoracine fishes (Cyprinidae: Schizothoracinae) in Tibet, China	10.1007/s00436-017-5682-9
115	Cestode	ITS1	Khawia abbottinae sp. n. (Cestoda: Caryophyllidea) from the Chinese false gudgeon Abbottina rivularis (Cyprinidae: Gobioninae) in China: morphological and molecular data	10.14411/fp.2013.015
116	Cestode	ITS2	Molecular characterization of Atractolytocestus sagittatus (Cestoda: Caryophyllidea), monozoic parasite of common carp, and its differentiation from the invasive species Atractolytocestus huronensis	10.1007/s00436-011-2673-0
117	Cestode	ITS2	The tapeworm Atractolytocestus tenuicollis (Cestoda: Caryophyllidea)—a sister species or ancestor of an invasive A. huronensis?	10.1007/s00436-013-3516-y
*reference numbers used in Supplementary table 2 for the respective genetic distances obtained per publication
