# Supplementary material for: Validating a web application’s use of genetic distance to determine helminth species boundaries and aid in identification
Source: BMC Bioinformatics. 2025 Mar 18;26:85. doi: 10.1186/s12859-025-06098-0 (PMC11917154; doi:10.1186/s12859-025-06098-0)
Supplement: Supplementary file 6 — Additional file6 (XLSX 43 KB) [file 12859_2025_6098_MOESM6_ESM.xlsx]

## Sheet: Sheet 1
Additional table 5: In-silico validation classification accuracy using ABIapp (test and predicted results)
Helminth group	Genetic marker	Test genetic distance	Taxonomic level	Prediction by ABIapp	Confusion matrix classification accuracy*	Confusion matrix error rate
Nematode clade I	COI	0.051	Within species	Within species	0.86	0.14
Nematode clade I	COI	0.131	Within species	Species
Nematode clade I	COI	0.0562	Within species	Within species
Nematode clade I	COI	0.042	Within species	Within species
Nematode clade I	COI	0.0482	Within species	Within species
Nematode clade I	COI	0.1024	Within species	Species
Nematode clade I	COI	0.2413	Species	Genus	0.43	0.57
Nematode clade I	COI	0.2473	Species	Genus
Nematode clade I	COI	0.2513	Species	Genus
Nematode clade I	COI	0.0673	Species	Species
Nematode clade I	COI	0.2333	Species	Genus
Nematode clade I	COI	0.2343	Species	Genus
Nematode clade I	COI	0.175	Species	Species
Nematode clade I	COI	0.1265	Genus	Species	0.57	0.43
Nematode clade I	CYTB	0.0686	Within species	Species	0.75	0.25
Nematode clade I	CYTB	0.01686	Within species	Within species
Nematode clade I	CYTB	0.0656	Within species	Species
Nematode clade I	CYTB	0.0656	Within species	Species
Nematode clade I	CYTB	0.0026	Within species	Within species
Nematode clade I	CYTB	0.0226	Within species	Within species
Nematode clade I	CYTB	0.2543	Species	Genus	0.33	0.67
Nematode clade I	CYTB	0.2493	Species	Genus
Nematode clade I	CYTB	0.283	Species	Genus
Nematode clade I	CYTB	0.0793	Species	Species
Nematode clade I	CYTB	0.2753	Species	Genus
Nematode clade I	CYTB	0.2673	Species	Genus
Nematode clade I	18S	0.05 to 0.067	Species	Species	0.5	0.5
Nematode clade I	18S	0.038	Genus	Species	0.5	0.5
Nematode clade I	ITS1	0.0039	Within species	Within species	1	0
Nematode clade I	ITS1	0.1424	Species	Species	1	0
Nematode clade I	ITS2	0.001910	Within species	Within species	0.92	0.08
Nematode clade I	ITS2	0.009310	Within species	Within species
Nematode clade I	ITS2	0.02411	Within species	Species
Nematode clade I	ITS2	0.00811	Within species	Within species
Nematode clade I	ITS2	0.10711	Species	Species	0.92	0.08
Nematode clade I	ITS2	0.11711	Species	Species
Nematode clade I	ITS2	0.10311	Species	Species
Nematode clade I	ITS2	0.09411	Species	Species
Nematode clade I	ITS2	0.10211	Species	Species
Nematode clade I	ITS2	0.09911	Species	Species
Nematode clade I	ITS2	0.04511	Species	Species
Nematode clade I	ITS2	0.04511	Species	Species
Nematode clade III	COI	0.000212	Within species	Within species	0.5	0.5
Nematode clade III	COI	0.0032712	Within species	Species
Nematode clade III	COI	0.04213	Within species	Species
Nematode clade III	COI	0.02313	Within species	Species
Nematode clade III	COI	0.098212	Species	Species	0.5	0.5
Nematode clade III	COI	0.12213	Species	Species
Nematode clade III	COII	0.0020 to 0.014014	Within species	Species	0.78	0.22
Nematode clade III	COII	0.0816	Within species	Species
Nematode clade III	COII	0.04217	Within species	Species
Nematode clade III	COII	0.03718	Within species	Species
Nematode clade III	COII	0.105 to 0.10714	Species	Species	0.78	0.22
Nematode clade III	COII	0.11814	Species	Species
Nematode clade III	COII	0.0915	Species	Species
Nematode clade III	COII	0.1315	Species	Species
Nematode clade III	COII	0.1315	Species	Species
Nematode clade III	COII	0.1415	Species	Species
Nematode clade III	COII	0.1215	Species	Species
Nematode clade III	COII	0.1515	Species	Species
Nematode clade III	COII	0.1615	Species	Species
Nematode clade III	COII	0.1315	Species	Species
Nematode clade III	COII	0.1416	Species	Species
Nematode clade III	COII	0.11617	Species	Species
Nematode clade III	COII	0.13317	Species	Species
Nematode clade III	COII	0.14217	Species	Species
Nematode clade III	12S	0.00219	Within species	Species	0.78	0.22
Nematode clade III	12S	0.00219	Within species	Species
Nematode clade III	12S	0.00219	Within species	Species
Nematode clade III	12S	0 to 0.007220	Within species	Species
Nematode clade III	12S	0 to 0.007220	Within species	Species
Nematode clade III	12S	0.00219	Species	Species	0.74	0.26
Nematode clade III	12S	0.002419	Species	Species
Nematode clade III	12S	0.008219	Species	Species
Nematode clade III	12S	0.00819	Species	Species
Nematode clade III	12S	0.00419	Species	Species
Nematode clade III	12S	0.02619	Species	Species
Nematode clade III	12S	0.008419	Species	Species
Nematode clade III	12S	0.00819	Species	Species
Nematode clade III	12S	0.14821	Species	Genus
Nematode clade III	12S	0.009620	Species	Species
Nematode clade III	12S	0.016820	Species	Species
Nematode clade III	12S	0.15319	Genus	Genus	0.96	0.04
Nematode clade III	12S	0.15419	Genus	Genus
Nematode clade III	12S	0.14919	Genus	Genus
Nematode clade III	12S	0.1519	Genus	Genus
Nematode clade III	12S	0.13319	Genus	Genus
Nematode clade III	12S	0.14819	Genus	Genus
Nematode clade III	12S	0.119	Genus	Genus
Nematode clade III	16S	0.009520	Species	Species	1	0
Nematode clade III	16S	0.014220	Species	Species
Nematode clade III	18S	022	Species	Species	1	0
Nematode clade III	18S	023	Species	Species
Nematode clade III	18S	0.0019 to 0.002524	Species	Species
Nematode clade III	28S	0.001919	Within species	Species	0.75	0.25
Nematode clade III	28S	019	Within species	Within species
Nematode clade III	28S	0.01519	Within species	Species
Nematode clade III	28S	0.00125	Within species	Species
Nematode clade III	28S	0.000919	Species	Within species	0.65	0.35
Nematode clade III	28S	0.006619	Species	Species
Nematode clade III	28S	0.01619	Species	Species
Nematode clade III	28S	0.01619	Species	Species
Nematode clade III	28S	0.000919	Species	Within species
Nematode clade III	28S	0.005619	Species	Species
Nematode clade III	28S	0.01619	Species	Species
Nematode clade III	28S	0.01619	Species	Species
Nematode clade III	28S	0.0526	Species	Genus
Nematode clade III	28S	0.01225	Species	Species
Nematode clade III	28S	0.07119	Genus	Family	0.65	0.35
Nematode clade III	28S	0.07119	Genus	Family
Nematode clade III	28S	0.0719	Genus	Family
Nematode clade III	28S	0.06919	Genus	Family
Nematode clade III	28S	0.06619	Genus	Family
Nematode clade III	28S	0.11 to 0.1326	Genus	Species
Nematode clade III	ITS1	0.0037 to 0.01827	Within species	Within species	0.25	0.75
Nematode clade III	ITS1	0.0128	Species	Within species	0.25	0.75
Nematode clade III	ITS1	0.0228	Species	Within species
Nematode clade III	ITS1	0.0228	Species	Within species
Nematode clade III	ITS2	0 to 0.003529	Within species	Species	0.5	0.5
Nematode clade III	ITS2	0 to 0.05630	Within species	Species
Nematode clade III	ITS2	0 to 0.01231	Within species	Species
Nematode clade III	ITS2	0.0231	Within species	Species
Nematode clade III	ITS2	0.09432	Species	Species	0.5	0.5
Nematode clade III	ITS2	0.12 to 0.13233	Species	Species
Nematode clade III	ITS2	0.024133	Species	Species
Nematode clade III	ITS2	0.01833	Species	Species
Nematode clade V	COI	0.00634	Within species	Within species	1	0
Nematode clade V	COI	0.010834	Within species	Within species
Nematode clade V	COI	0.010834	Within species	Within species
Nematode clade V	COI	0.011434	Within species	Within species
Nematode clade V	COI	0.011434	Within species	Within species
Nematode clade V	COI	034	Within species	Within species
Nematode clade V	COI	0.00634	Within species	Within species
Nematode clade V	COI	034	Within species	Within species
Nematode clade V	COI	0.011434	Within species	Within species
Nematode clade V	COI	0.011434	Within species	Within species
Nematode clade V	COI	0.039934	Within species	Within species
Nematode clade V	COI	0.040634	Within species	Within species
Nematode clade V	COI	0.03834	Within species	Within species
Nematode clade V	COI	0.03834	Within species	Within species
Nematode clade V	COI	0.048234	Within species	Within species
Nematode clade V	COI	0.048834	Within species	Within species
Nematode clade V	COI	0.046934	Within species	Within species
Nematode clade V	COI	0.046934	Within species	Within species
Nematode clade V	COI	0.011434	Within species	Within species
Nematode clade V	COI	0.01234	Within species	Within species
Nematode clade V	COI	0.011834	Within species	Within species
Nematode clade V	COI	0.011834	Within species	Within species
Nematode clade V	COI	0.029834	Within species	Within species
Nematode clade V	COI	0.029234	Within species	Within species
Nematode clade V	COI	0.026634	Within species	Within species
Nematode clade V	COI	0.026634	Within species	Within species
Nematode clade V	COI	0.039934	Within species	Within species
Nematode clade V	COI	0.040634	Within species	Within species
Nematode clade V	COI	0.03834	Within species	Within species
Nematode clade V	COI	0.03834	Within species	Within species
Nematode clade V	COI	0.017734	Within species	Within species
Nematode clade V	COI	0.018434	Within species	Within species
Nematode clade V	COI	0.017734	Within species	Within species
Nematode clade V	COI	0.017734	Within species	Within species
Nematode clade V	COI	0 to 0.02235	Within species	Within species
Nematode clade V	COI	0.001537	Within species	Within species
Nematode clade V	COI	0.01038	Within species	Within species
Nematode clade V	COI	0.10836	Species	Species	0.88	0.12
Nematode clade V	COI	0.10436	Species	Species
Nematode clade V	COI	0.12936	Species	Species
Nematode clade V	COI	0.1136	Species	Species
Nematode clade V	COI	0.1237	Species	Species
Nematode clade V	COI	0.10238	Species	Species
Nematode clade V	COI	0.11936	Genus	Species	0.88	0.12
Nematode clade V	COI	0.12736	Genus	Species
Nematode clade V	COI	0.12936	Genus	Species
Nematode clade V	COI	0.12936	Genus	Species
Nematode clade V	COI	0.13436	Genus	Species
Nematode clade V	COI	0.16636	Genus	Family
Nematode clade V	CYTB	0 to 0.029339	Within species	Within species	1	0
Nematode clade V	CYTB	0 to 0.001239	Within species	Within species
Nematode clade V	CYTB	0.001 to 0.01240	Within species	Within species
Nematode clade V	CYTB	0 to 0.02135	Within species	Within species
Nematode clade V	CYTB	0 to 0.01235	Within species	Within species
Nematode clade V	CYTB	0.0834 to 0.091939	Species	Species	1	0
Nematode clade V	CYTB	0.108 to 0.12140	Species	Species
Nematode clade V	ND1	0.002 to 0.01741	Within species	Within species	1	0
Nematode clade V	ND1	0.006 to 0.02341	Within species	Within species
Nematode clade V	ND1	0.144 to 0.15931	Species	Species	1	0
Nematode clade V	ND1	0.11 to 0.14642	Species	Species
Nematode clade V	12S	0.00243	Within species	Within species	1	0
Nematode clade V	12S	0.00343	Within species	Within species
Nematode clade V	12S	0 to 0.00535	Within species	Within species
Nematode clade V	12S	0 to 0.00235	Within species	Within species
Nematode clade V	12S	0.0743	Species	Species	0.94	0.06
Nematode clade V	12S	0.05343	Species	Species
Nematode clade V	12S	0.07543	Species	Species
Nematode clade V	12S	0.01743	Species	Species
Nematode clade V	12S	0.08443	Species	Species
Nematode clade V	12S	0.06243	Species	Species
Nematode clade V	12S	0.06743	Species	Species
Nematode clade V	12S	0.08143	Species	Species
Nematode clade V	12S	0.05343	Species	Species
Nematode clade V	12S	0.0743	Species	Species
Nematode clade V	12S	0.06743	Species	Species
Nematode clade V	12S	0.13243	Species	Genus
Nematode clade V	12S	0.07943	Species	Species
Nematode clade V	28S	0.00444	Within species	Species	0.57	0.43
Nematode clade V	28S	044	Within species	Species
Nematode clade V	28S	0.00145	Within species	Species
Nematode clade V	28S	0.003244	Species	Species	0.57	0.43
Nematode clade V	28S	0.00344	Species	Species
Nematode clade V	28S	0.001844	Species	Species
Nematode clade V	28S	0.00244	Species	Species
Nematode clade V	ITS1	046	Within species	Within species	1	0
Nematode clade V	ITS1	046	Within species	Within species
Nematode clade V	ITS1	0.00546	Within species	Within species
Nematode clade V	ITS2	0.40647	Species	Genus	0.91	0.09
Nematode clade V	ITS2	0.24147	Species	Species
Nematode clade V	ITS2	0.1847	Species	Species
Nematode clade V	ITS2	0.24747	Species	Species
Nematode clade V	ITS2	0.22547	Species	Species
Nematode clade V	ITS2	0.30947	Species	Genus
Nematode clade V	ITS2	0.34847	Species	Genus
Nematode clade V	ITS2	0.30147	Species	Genus
Nematode clade V	ITS2	0.28647	Species	Genus
Nematode clade V	ITS2	0.1247	Species	Species
Nematode clade V	ITS2	0.11947	Species	Species
Nematode clade V	ITS2	0.10147	Species	Species
Nematode clade V	ITS2	0.14247	Species	Species
Nematode clade V	ITS2	0.13847	Species	Species
Nematode clade V	ITS2	0.10147	Species	Species
Nematode clade V	ITS2	0.08947	Species	Species
Nematode clade V	ITS2	0.05947	Species	Species
Nematode clade V	ITS2	0.08547	Species	Species
Nematode clade V	ITS2	0.13647	Species	Species
Nematode clade V	ITS2	0.12747	Species	Species
Nematode clade V	ITS2	0.13947	Species	Species
Nematode clade V	ITS2	0.21547	Species	Species
Nematode clade V	ITS2	0.09747	Species	Species
Nematode clade V	ITS2	0.08948	Species	Species
Nematode clade V	ITS2	0.1448	Species	Species
Nematode clade V	ITS2	0.12748	Species	Species
Nematode clade V	ITS2	0.15248	Species	Species
Nematode clade V	ITS2	0.19848	Species	Species
Nematode clade V	ITS2	0.08948	Species	Species
Nematode clade V	ITS2	0.13648	Species	Species
Nematode clade V	ITS2	0.14448	Species	Species
Nematode clade V	ITS2	0.14348	Species	Species
Nematode clade V	ITS2	0.23648	Species	Species
Nematode clade V	ITS2	0.13648	Species	Species
Nematode clade V	ITS2	0.13148	Species	Species
Nematode clade V	ITS2	0.13948	Species	Species
Nematode clade V	ITS2	0.22848	Species	Species
Nematode clade V	ITS2	0.13148	Species	Species
Nematode clade V	ITS2	0.04348	Species	Species
Nematode clade V	ITS2	0.23948	Species	Species
Nematode clade V	ITS2	0.14348	Species	Species
Nematode clade V	ITS2	0.21948	Species	Species
Nematode clade V	ITS2	0.24748	Species	Species
Nematode clade V	ITS2	0.02549	Species	Species
Nematode clade V	ITS2	0.03449	Species	Species
Nematode clade V	ITS2	0.02149	Species	Species
Nematode clade V	ITS2	0.06749	Species	Species
Nematode clade V	ITS2	0.02549	Species	Species
Nematode clade V	ITS2	0.01349	Species	Species
Nematode clade V	ITS2	0.05949	Species	Species
Nematode clade V	ITS2	0.01349	Species	Species
Nematode clade V	ITS2	0.07649	Species	Species
Nematode clade V	ITS2	0.06340	Species	Species
Nematode clade V	ITS2	0.148 to 0.15550	Species	Species
Trematode Plagiorchiida	COI	051	Within species	Within species	1	0
Trematode Plagiorchiida	COI	0 to 0.00651	Within species	Within species
Trematode Plagiorchiida	COI	0.00352	Within species	Within species
Trematode Plagiorchiida	COI	0.01153	Within species	Within species
Trematode Plagiorchiida	COI	0.09451	Species	Species	0.62	0.38
Trematode Plagiorchiida	COI	0.09451	Species	Species
Trematode Plagiorchiida	COI	0.14754	Species	Species
Trematode Plagiorchiida	COI	0.16453	Species	Species
Trematode Plagiorchiida	COI	0.07251	Genus	Species	0.62	0.38
Trematode Plagiorchiida	COI	0.07851	Genus	Species
Trematode Plagiorchiida	COI	0.07251	Genus	Species
Trematode Plagiorchiida	COI	0.09151	Genus	Species
Trematode Plagiorchiida	COI	0.09151	Genus	Species
Trematode Plagiorchiida	ND1	0 to 0.007355	Within species	Within species	0.67	0.33
Trematode Plagiorchiida	ND1	0 to 0.01255	Within species	Within species
Trematode Plagiorchiida	ND1	0.001 to 0.00556	Within species	Within species
Trematode Plagiorchiida	ND1	0.001 to 0.00656	Within species	Within species
Trematode Plagiorchiida	ND1	0.07757	Species	Within species	0.67	0.33
Trematode Plagiorchiida	ND1	0.067 to 0.07756	Species	Within species
Trematode Plagiorchiida	12S	0.01258	Species	Within species	0.67	0.33
Trematode Plagiorchiida	12S	0.0658	Species	Species
Trematode Plagiorchiida	12S	0.11558	Species	Species
Trematode Plagiorchiida	16S	0.01258	Species	Within species	0.33	0.67
Trematode Plagiorchiida	16S	0.03958	Species	Within species
Trematode Plagiorchiida	16S	0.05958	Species	Species
Trematode Plagiorchiida	18S	0 to 0.00251	Within species	Species	0.73	0.27
Trematode Plagiorchiida	18S	0.00151	Within species	Species
Trematode Plagiorchiida	18S	051	Within species	Species
Trematode Plagiorchiida	18S	0.00259	Within species	Species
Trematode Plagiorchiida	18S	0.003 to 0.00660	Within species	Species
Trematode Plagiorchiida	18S	0.010 to 0.01260	Within species	Species
Trematode Plagiorchiida	18S	061	Within species	Species
Trematode Plagiorchiida	18S	062	Within species	Species
Trematode Plagiorchiida	18S	0.00163	Within species	Species
Trematode Plagiorchiida	18S	058	Species	Species	0.61	0.39
Trematode Plagiorchiida	18S	0.00358	Species	Species
Trematode Plagiorchiida	18S	0.004 to 0.00659	Species	Species
Trematode Plagiorchiida	18S	0.01 to 0.01259	Species	Species
Trematode Plagiorchiida	18S	0.063561	Species	Family
Trematode Plagiorchiida	18S	0.066961	Species	Family
Trematode Plagiorchiida	18S	0.046861	Species	Genus
Trematode Plagiorchiida	18S	0.000564	Species	Species
Trematode Plagiorchiida	18S	0.02365	Species	Species
Trematode Plagiorchiida	18S	0.02365	Species	Species
Trematode Plagiorchiida	18S	062	Species	Species
Trematode Plagiorchiida	18S	062	Species	Species
Trematode Plagiorchiida	18S	0.004 to 0.0064562	Species	Species
Trematode Plagiorchiida	18S	0.01 to 0.01159	Species	Species
Trematode Plagiorchiida	18S	0.048966	Genus	Genus	0.79	0.21
Trematode Plagiorchiida	18S	0.054966	Genus	Family
Trematode Plagiorchiida	18S	0.060966	Genus	Family
Trematode Plagiorchiida	18S	0.045966	Genus	Genus
Trematode Plagiorchiida	18S	0.055666	Genus	Family
Trematode Plagiorchiida	18S	0.060966	Genus	Family
Trematode Plagiorchiida	18S	0.065466	Genus	Family
Trematode Plagiorchiida	18S	0.038366	Genus	Genus
Trematode Plagiorchiida	18S	0.02767	Genus	Species
Trematode Plagiorchiida	18S	0.030967	Genus	Genus
Trematode Plagiorchiida	28S	0.002 to 0.00751	Within species	Species	0.7	0.7
Trematode Plagiorchiida	28S	051	Within species	Species
Trematode Plagiorchiida	28S	0.001 to 0.00351	Within species	Species
Trematode Plagiorchiida	28S	060	Within species	Species
Trematode Plagiorchiida	28S	0.00152	Within species	Species
Trematode Plagiorchiida	28S	0.00153	Within species	Species
Trematode Plagiorchiida	28S	0.00558	Species	Species	0.55	0.45
Trematode Plagiorchiida	28S	0.00558	Species	Species
Trematode Plagiorchiida	28S	0.017 to 0.01868	Species	Species
Trematode Plagiorchiida	28S	0.00468	Species	Species
Trematode Plagiorchiida	28S	0.01868	Species	Species
Trematode Plagiorchiida	28S	0.00368	Species	Species
Trematode Plagiorchiida	28S	0.01768	Species	Species
Trematode Plagiorchiida	28S	0.00468	Species	Species
Trematode Plagiorchiida	28S	0.0169	Species	Species
Trematode Plagiorchiida	28S	0.01353	Species	Species
Trematode Plagiorchiida	28S	0.00670	Species	Species
Trematode Plagiorchiida	28S	0.09452	Species	Genus
Trematode Plagiorchiida	28S	0.06471	Genus	Species	0.85	0.15
Trematode Plagiorchiida	28S	0.03771	Genus	Species
Trematode Plagiorchiida	ITS1	0 to 0.00472	Within species	Species	0.43	0.57
Trematode Plagiorchiida	ITS1	0 to 0.053873	Within species	Species
Trematode Plagiorchiida	ITS1	0 to 0.01774	Within species	Species
Trematode Plagiorchiida	ITS1	0.0475	Within species	Species
Trematode Plagiorchiida	ITS1	0.0138 to 0.043573	Species	Species	0.43	0.57
Trematode Plagiorchiida	ITS1	0.0376	Species	Species
Trematode Plagiorchiida	ITS1	0.05177	Species	Species
Trematode Plagiorchiida	ITS2	0.00775	Within species	Species	0.65	0.35
Trematode Plagiorchiida	ITS2	0.007 to 0.02851	Within species	Species
Trematode Plagiorchiida	ITS2	051	Within species	Species
Trematode Plagiorchiida	ITS2	051	Within species	Species
Trematode Plagiorchiida	ITS2	051	Within species	Species
Trematode Plagiorchiida	ITS2	078	Within species	Species
Trematode Plagiorchiida	ITS2	0.01958	Species	Species	0.65	0.35
Trematode Plagiorchiida	ITS2	0.01778	Species	Species
Trematode Plagiorchiida	ITS2	0.023356	Species	Species
Trematode Plagiorchiida	ITS2	0.03859	Species	Species
Trematode Plagiorchiida	ITS2	0.03178	Species	Species
Trematode Plagiorchiida	ITS2	0.038 to 0.06378	Species	Species
Trematode Plagiorchiida	ITS2	0.01778	Species	Species
Trematode Plagiorchiida	ITS2	0.0179	Species	Species
Trematode Plagiorchiida	ITS2	0.01980	Species	Species
Trematode Plagiorchiida	ITS2	0.0470	Species	Species
Trematode Plagiorchiida	ITS2	0.05877	Species	Species
Trematode Diplostomida	COI	0.0881	Within species	Within species	0.94	0.06
Trematode Diplostomida	COI	081	Within species	Within species
Trematode Diplostomida	COI	081	Within species	Within species
Trematode Diplostomida	COI	081	Within species	Within species
Trematode Diplostomida	COI	0.14682	Species	Species	0.71	0.29
Trematode Diplostomida	COI	0.15482	Species	Species
Trematode Diplostomida	COI	0.14182	Species	Species
Trematode Diplostomida	COI	0.11882	Species	Species
Trematode Diplostomida	COI	0.14982	Species	Species
Trematode Diplostomida	COI	0.11282	Species	Species
Trematode Diplostomida	COI	0.15182	Species	Species
Trematode Diplostomida	COI	0.1681	Species	Species
Trematode Diplostomida	COI	0.1481	Species	Species
Trematode Diplostomida	COI	0.1681	Species	Species
Trematode Diplostomida	COI	0.1681	Species	Species
Trematode Diplostomida	COI	0.11581	Species	Species
Trematode Diplostomida	COI	0.1381	Species	Species
Trematode Diplostomida	COI	0.1181	Species	Species
Trematode Diplostomida	COI	0.15384	Species	Species
Trematode Diplostomida	COI	0.11583	Species	Species
Trematode Diplostomida	COI	0.10183	Species	Within species
Trematode Diplostomida	COI	0.13683	Species	Species
Trematode Diplostomida	COI	0.16683	Species	Species
Trematode Diplostomida	COI	0.10683	Species	Within species
Trematode Diplostomida	COI	0.14982	Genus	Species	0.77	0.23
Trematode Diplostomida	COI	0.15782	Genus	Species
Trematode Diplostomida	COI	0.15482	Genus	Species
Trematode Diplostomida	COI	0.16882	Genus	Species
Trematode Diplostomida	COI	0.13582	Genus	Species
Trematode Diplostomida	COI	0.11882	Genus	Species
Trematode Diplostomida	COI	0.16882	Genus	Species
Trematode Diplostomida	CTYB	0 to 0.0184	Within species	Within species	1	0
Trematode Diplostomida	CTYB	0.002 to 0.00884	Within species	Within species
Trematode Diplostomida	CTYB	0.005 to 0.00884	Within species	Within species
Trematode Diplostomida	ND1	0.006 to 0.01585	Within species	Within species	1	0
Trematode Diplostomida	ND1	0.19686	Species	Species	1	0
Trematode Diplostomida	ND1	0.1886	Species	Species
Trematode Diplostomida	ND1	0.17586	Species	Species
Trematode Diplostomida	12S	0 to 0.00487	Within species	Within species	0.92	0.08
Trematode Diplostomida	12S	0.02581	Within species	Within species
Trematode Diplostomida	12S	0.0181	Within species	Within species
Trematode Diplostomida	12S	081	Within species	Within species
Trematode Diplostomida	12S	081	Within species	Within species
Trematode Diplostomida	12S	0.0181	Species	Within species	0.92	0.08
Trematode Diplostomida	12S	0.0981	Species	Species
Trematode Diplostomida	12S	0.0981	Species	Species
Trematode Diplostomida	12S	0.0781	Species	Species
Trematode Diplostomida	12S	0.0481	Species	Species
Trematode Diplostomida	12S	0.0481	Species	Species
Trematode Diplostomida	12S	0.05281	Species	Species
Trematode Diplostomida	16S	0 to 0.00687	Within species	Within species	0.86	0.14
Trematode Diplostomida	16S	0.0681	Within species	Species
Trematode Diplostomida	16S	0.0181	Within species	Within species
Trematode Diplostomida	16S	081	Within species	Within species
Trematode Diplostomida	16S	0.1781	Species	Species	0.86	0.14
Trematode Diplostomida	16S	0.1781	Species	Species
Trematode Diplostomida	16S	0.08158	Species	Species
Trematode Diplostomida	18S	0.00458	Species	Species	1	0
Trematode Diplostomida	28S	0 to 0.00188	Within species	Species	0.89	0.11
Trematode Diplostomida	28S	0.02758	Species	Species	0.89	0.11
Trematode Diplostomida	28S	0.00888	Species	Species
Trematode Diplostomida	28S	0.01488	Species	Species
Trematode Diplostomida	28S	0.01788	Species	Species
Trematode Diplostomida	28S	0.02288	Species	Species
Trematode Diplostomida	28S	0.02388	Species	Species
Trematode Diplostomida	28S	0.03888	Species	Species
Trematode Diplostomida	28S	0.001 to 0.007789	Species	Species
Trematode Diplostomida	ITS1	0.00390	Within species	Within species	0.7	0.3
Trematode Diplostomida	ITS1	0.00190	Within species	Within species
Trematode Diplostomida	ITS1	0.00190	Within species	Within species
Trematode Diplostomida	ITS1	0.00390	Within species	Within species
Trematode Diplostomida	ITS1	0.05990	Species	Species	0.7	0.3
Trematode Diplostomida	ITS1	0.03290	Species	Within species
Trematode Diplostomida	ITS1	0.02590	Species	Within species
Trematode Diplostomida	ITS1	0.05190	Species	Species
Trematode Diplostomida	ITS1	0.04590	Species	Species
Trematode Diplostomida	ITS1	0.01490	Species	Within species
Trematode Diplostomida	ITS2	0.05158	Species	Species	1	0
Cestode	COI	0.01291	Within species	Species	0.91	0.09
Cestode	COI	0.003 to 0.02492	Within species	Species
Cestode	COI	0.003 to 0.01692	Within species	Species
Cestode	COI	0.003 to 0.01193	Within species	Species
Cestode	COI	094	Within species	Within species
Cestode	COI	0.02794	Within species	Species
Cestode	COI	0.00795	Within species	Species
Cestode	COI	0.01595	Within species	Species
Cestode	COI	096	Within species	Within species
Cestode	COI	0.01796	Within species	Species
Cestode	COI	0.15697	Species	Species	0.86	0.86
Cestode	COI	0.12897	Species	Species
Cestode	COI	0.15997	Species	Species
Cestode	COI	0.15397	Species	Species
Cestode	COI	0.1897	Species	Species
Cestode	COI	0.16197	Species	Species
Cestode	COI	0.16497	Species	Species
Cestode	COI	0.16997	Species	Species
Cestode	COI	0.16497	Species	Species
Cestode	COI	0.12397	Species	Species
Cestode	COI	0.12697	Species	Species
Cestode	COI	0.15397	Species	Species
Cestode	COI	0.12897	Species	Species
Cestode	COI	0.13997	Species	Species
Cestode	COI	0.13197	Species	Species
Cestode	COI	0.14297	Species	Species
Cestode	COI	0.1297	Species	Species
Cestode	COI	0.14197	Species	Species
Cestode	COI	0.1297	Species	Species
Cestode	COI	0.12697	Species	Species
Cestode	COI	0.13197	Species	Species
Cestode	COI	0.10797	Species	Species
Cestode	COI	0.11297	Species	Species
Cestode	COI	0.11297	Species	Species
Cestode	COI	0.07997	Species	Species
Cestode	COI	0.11297	Species	Species
Cestode	COI	0.07497	Species	Species
Cestode	COI	0.06697	Species	Species
Cestode	COI	0.10997	Species	Species
Cestode	COI	0.07997	Species	Species
Cestode	COI	0.07797	Species	Species
Cestode	COI	0.13197	Species	Species
Cestode	COI	0.08597	Species	Species
Cestode	COI	0.12897	Species	Species
Cestode	COI	0.02597	Species	Species
Cestode	COI	0.13797	Species	Species
Cestode	COI	0.024 to 0.03792	Species	Species
Cestode	COI	0.029 to 0.04292	Species	Species
Cestode	COI	0.120 to 0.13992	Species	Species
Cestode	COI	0.066 to 0.08092	Species	Species
Cestode	COI	0.129 to 0.14192	Species	Species
Cestode	COI	0.117 to 0.13292	Species	Species
Cestode	COI	0.117 to 0.13292	Species	Species
Cestode	COI	0.07598	Species	Species
Cestode	COI	0.07898	Species	Species
Cestode	COI	0.09299	Species	Species
Cestode	CYTB	0.131100	Species	Species	1	0
Cestode	CYTB	0.142100	Species	Species
Cestode	CYTB	0.111100	Species	Species
Cestode	CYTB	0.116101	Species	Species
Cestode	CYTB	0.148101	Species	Species
Cestode	CYTB	0.15101	Species	Species
Cestode	CYTB	0.15101	Species	Species
Cestode	CYTB	0.124101	Species	Species
Cestode	CYTB	0.148101	Species	Species
Cestode	CYTB	0.146101	Species	Species
Cestode	CYTB	0.181101	Species	Species
Cestode	CYTB	0.152101	Species	Species
Cestode	CYTB	0.157101	Species	Species
Cestode	CYTB	0.127102	Species	Species
Cestode	CYTB	0.163102	Species	Species
Cestode	CYTB	0.161102	Species	Species
Cestode	CYTB	0.154102	Species	Species
Cestode	CYTB	0.048103	Species	Species
Cestode	CYTB	0.052103	Species	Species
Cestode	ND1	0 to 0.0016104	Within species	Within species	0.95	0.05
Cestode	ND1	0.006104	Within species	Species
Cestode	ND1	0 to 0.002104	Within species	Within species
Cestode	ND1	0.008 to 0.113104	Within species	Species
Cestode	ND1	0.171105	Species	Species	0.74	0.26
Cestode	ND1	0.179105	Species	Species
Cestode	ND1	0.179105	Species	Species
Cestode	ND1	0.193105	Species	Genus
Cestode	ND1	0.167105	Species	Species
Cestode	ND1	0.184105	Species	Species
Cestode	ND1	0.178105	Species	Species
Cestode	ND1	0.2105	Species	Genus
Cestode	ND1	0.193105	Species	Genus
Cestode	ND1	0.229105	Species	Genus
Cestode	ND1	16.9100	Species	Species
Cestode	ND1	0.20100	Species	Genus
Cestode	ND1	0.185100	Species	Species
Cestode	ND1	0.21100	Species	Genus
Cestode	ND1	0.201100	Species	Genus
Cestode	ND1	0.201100	Species	Genus
Cestode	ND1	0.176100	Species	Species
Cestode	ND1	0.181100	Species	Species
Cestode	ND1	0.181100	Species	Species
Cestode	ND1	0.175100	Species	Species
Cestode	ND1	0.182100	Species	Species
Cestode	ND1	0.203100	Species	Genus
Cestode	ND1	0.175100	Species	Species
Cestode	ND1	0.14297	Species	Species
Cestode	ND1	0.14497	Species	Species
Cestode	ND1	0.11797	Species	Species
Cestode	ND1	0.14297	Species	Species
Cestode	ND1	0.11597	Species	Species
Cestode	ND1	0.10497	Species	Species
Cestode	ND1	0.11297	Species	Species
Cestode	ND1	0.14297	Species	Species
Cestode	ND1	0.11997	Species	Species
Cestode	ND1	0.11397	Species	Species
Cestode	ND1	0.14297	Species	Species
Cestode	ND1	0.11997	Species	Species
Cestode	ND1	0.12797	Species	Species
Cestode	ND1	0.05997	Species	Species
Cestode	ND1	0.1397	Species	Species
Cestode	12S	0.002 to 0.025106	Within species	Species	0.44	0.56
Cestode	12S	0.0024 to 0.0072107	Within species	Species
Cestode	12S	0.004294	Within species	Species
Cestode	12S	0.003108	Within species	Species
Cestode	12S	0.005108	Within species	Species
Cestode	12S	0.0024 to 0.0048107	Species	Species	0.44	0.56
Cestode	12S	0.0958 to 0.1043107	Species	Species
Cestode	12S	0.0219 to 0.0269107	Species	Species
Cestode	12S	0.0871 to 0.0901107	Species	Species
Cestode	16S	0.003109	Species	Species	1	0
Cestode	16S	0.002109	Species	Species
Cestode	16S	0.005109	Species	Species
Cestode	18S	0 to 0.016110	Within species	Species	0.67	0.33
Cestode	18S	0 to 0.023110	Within species	Species
Cestode	18S	0.002111	Within species	Species
Cestode	18S	0.0078112	Species	Species	0.44	0.56
Cestode	18S	0.008112	Species	Species
Cestode	18S	0.031113	Species	Genus
Cestode	18S	0.063113	Species	Family
Cestode	18S	0.002111	Species	Species
Cestode	18S	0.04114	Genus	Genus	0.89	0.11
Cestode	ITS1	0.063115	Species	Species	1	0
Cestode	ITS1	0.01498	Species	Species
Cestode	ITS1	0.02098	Species	Species
Cestode	ITS2	0.256 to 0.248116	Species	Species	1	0
Cestode	ITS2	0.048 to 0.08117	Species	Species
Cestode	ITS2	0.052 to 0.083117	Species	Species
*confusion matrix classification accuracy is calculated based on the results of the confusion matrix in Supplementary table 2B
Formula for confusion matrix
Classification accuracy = (true no + true yes)/total
Error rate = 1- classification accuracy
True no = Actual no:test no
True yes = actual yes:test yes
