# Supplementary material for: Validating a web application’s use of genetic distance to determine helminth species boundaries and aid in identification
Source: BMC Bioinformatics. 2025 Mar 18;26:85. doi: 10.1186/s12859-025-06098-0 (PMC11917154; doi:10.1186/s12859-025-06098-0)
Supplement: Supplementary file 7 — Additional file7 (XLSX 19 KB) [file 12859_2025_6098_MOESM7_ESM.xlsx]

## Sheet: Sheet1
Additional table 6: ABIapp validation with actual specimens
Helminth group	Species	Genetic marker	BLAST results (highest similarity score)	Genetic distance	Actual taxonomic level	Prediction by ABIapp	Prediction by ASAP	Prediction by ABDG	Prediction by bPTP
Nematode clade I	Trichuris globulosa	COI	NA	0.011	Within species	Within species	Within species	Within species	Species
		12S	NA	0.034	Species	Species	Within species	Within species	Species
		16S	NA	0.034	Species	Species	Within species	Within species	Species
		18S	Trichuris ovis	0.001	Species	Species	Within species	Within species	Species
Nematode clade III	Gnathostoma sp.	COI	NA	0.107	Species	Species	Species	Species	Species
		12S	NA	0.112	Species	Species	Species	Species	Within species
		16S	NA	0.057	Species	Species	Species	Species	Species
		18S	Gnathostoma sp.	0.0016	Species	Species	Species	Within species	Within species
	Tanqua sp.	COI	NA	0.125	Genus	Species	Species	Species	Species
		12S	NA	0.264	Genus	Family	Species	Species	Species
		16S	NA	0.229	Genus	Genus	Species	Species	Species
		18S	Tanqua sp.	0.017	Species	Species	Species	Species	Species
Nematode clade V	Oesophagostomum stephanostomum	COI	NA	0	Within species	Within species	Within species	Within species	Within species
		12S	NA	0.087	Species	Species	Species	Species	Species
		16S	NA	0.04	Species	Species	Species	Species	Species
		18S	Oesophagostomum muntiacum	0.002	Species	Species	Species	Species	Species
Trematode Plagiorchiida	Gastrothylax sp.	COI	NA	0.076	Species	Species	Within species	Within species	Species
		12S	Gastrothylax crumenifer	0.015	Species	Within species	Within species	Within species	Within species
		16S	Gastrothylax crumenifer	0.011	Species	Within species	Within species	Within species	Species
		18S	Fischoederius cobboldi	0.002	Species	Species	Within species	Within species	Within species
	Eurytrema sp.	COI	NA	0.019	Species	Species	Within species	Within species	Species
		12S	NA	0.073	Species	Species	Species	Species	Species
		16S	NA	0.091	Species	Species	Within species	Within species	Species
		18S	Eurytrema coelmaticum	0.002	Species	Species	Within species	Within species	Species
	Centrocestus formosanus	COI	Centrocestus formosanus	0.004	Within species	Within species	Within species	Within species	Species
		12S	NA	0.262	Genus	Family	Species	Within species	Species
		16S	NA	0.225	Genus	Genus	Species	Species	Species
		18S	Centrocestus formosanus	0.002	Within species	Species	Species	Within species	Species
	Stellantchasmus falcatus	COI	Stellantchasmus falcatus	0	Within species	Within species	Within species	Within species	Species
		12S	NA	0.278	Genus	Family	Species	Within species	Species
		16S	NA	0.212	Genus	Genus	Species	Species	Species
		18S	Stellantchasmus falcatus	0	Within species	Species	Within species	Within species	Species
Trematode Diplostomida	Clinostomum sp.	COI	NA	0.157	Species	Species	Within species	Within species	Species
		12S	NA	0.126	Species	Species	Within species	Within species	Within species
		16S	NA	0.0461	Species	Species	Within species	Within species	Species
		18S	Clinostomum complanatum	0.013	Species	Species	Within species	Within species	Within species
Cestode	Bertiella sp.	COI	NA	0.121	Species	Species	Species	Within species	Within species
		12S	NA	0.242	Genus	Family	Species	Within species	Species
		16S	NA	0.133	Genus	Genus	Within species	Within species	Within species
		18S	Bertiella studeri	0.035	Species	Genus	Within species	Within species	Within species
Classification accuracy						75% (30/40)	37.5% (15/40)	35% (14/40)	45% (18/40)
